# Supplementary material for: (1S,3R,8S,9R,10S)-2,2-Dichloro-3,7,7,10-tetra­methyl-9,10-ep­oxy­tricyclo­[6.4.0.01,3]dodeca­ne
Source: Acta Crystallogr Sect E Struct Rep Online. 2010 Nov 10;66(Pt 12):o3125. doi: 10.1107/S1600536810045344 (PMC3011603; doi:10.1107/S1600536810045344)
Supplement: Supplementary file 2 [file e-66-o3125-Isup2.hkl]

#
# h,k,l, Fc-squared, Fo-squared, sigma(Fo-squared) and status flag
#
data_I
_shelx_title ' bmr11bis_0m in P 21 21 21'
_shelx_refln_list_code          4
_shelx_F_calc_maximum      103.91
_exptl_crystal_F_000       648.00
_reflns_d_resolution_high  0.7854
 
loop_
 _symmetry_equiv_pos_as_xyz
 'x, y, z'
 '-x+1/2, -y, z+1/2'
 'x+1/2, -y+1/2, -z'
 '-x, y+1/2, -z+1/2'
 
_cell_length_a     8.4995
_cell_length_b    10.2461
_cell_length_c    18.1656
_cell_angle_alpha  90.000
_cell_angle_beta   90.000
_cell_angle_gamma  90.000
 
_shelx_F_squared_multiplier     1.000
 
loop_
 _refln_index_h
 _refln_index_k
 _refln_index_l
 _refln_F_squared_calc
 _refln_F_squared_meas
 _refln_F_squared_sigma
 _refln_observed_status
   4   0   0     1725.71     1792.70     54.46 o
   6   0   0      422.13      419.72     16.08 o
   8   0   0      244.15      222.81     11.95 o
  10   0   0       11.41       10.86      4.77 o
   2   1   0     1190.26     1177.50     16.37 o
   3   1   0       71.84       69.57      1.70 o
   4   1   0       58.13       54.96      4.75 o
   5   1   0        2.67        4.06      0.96 o
   6   1   0       15.31       16.92      1.70 o
   7   1   0      401.56      377.91      9.51 o
   8   1   0       32.56       32.48      3.53 o
   9   1   0       53.01       58.63      4.79 o
  10   1   0        1.88       -1.67      2.66 o
   0   2   0     8068.25     3322.42     90.07 o
   1   2   0      358.31      358.15     10.61 o
   2   2   0      146.52      162.68      5.59 o
   3   2   0       32.96       24.95      1.41 o
   4   2   0     6924.27     7263.23    170.89 o
   5   2   0      245.85      237.58      6.58 o
   6   2   0      207.85      187.36      5.88 o
   7   2   0      205.20      206.23      6.54 o
   8   2   0        4.81        2.63      3.63 o
   9   2   0        4.03        4.07      2.64 o
  10   2   0       42.99       46.19      4.96 o
   1   3   0      124.76      148.86      2.96 o
   2   3   0      169.21      153.52      3.59 o
   3   3   0      137.06      190.31      4.40 o
   4   3   0       11.80        8.71      0.96 o
   5   3   0      149.89      138.50      3.41 o
   6   3   0      528.61      512.09     12.54 o
   7   3   0       59.75       51.29      3.27 o
   8   3   0       36.65       46.80      3.36 o
   9   3   0       15.93       11.06      4.15 o
  10   3   0        0.85        1.74      3.77 o
   0   4   0     5525.63     6331.47    326.80 o
   1   4   0     2586.97     2647.92     36.51 o
   2   4   0      112.14      102.70      2.61 o
   3   4   0      369.45      324.06      5.76 o
   4   4   0      355.25      339.06      6.06 o
   5   4   0      170.71      156.58      3.62 o
   6   4   0        9.39       15.52      2.04 o
   7   4   0      489.00      502.78     13.00 o
   8   4   0       95.53      106.90      5.21 o
   9   4   0        8.26       11.68      4.22 o
  10   4   0       10.95       11.82      4.91 o
   1   5   0      920.95     1012.77     13.60 o
   2   5   0        1.56        0.29      0.89 o
   3   5   0      212.88      193.32      6.04 o
   4   5   0      142.96      151.02      3.70 o
   5   5   0      135.92      133.66      3.54 o
   6   5   0       15.87       16.81      1.66 o
   7   5   0       19.95       33.09      6.36 o
   8   5   0       40.45       29.23      3.20 o
   9   5   0       65.20       68.58      7.20 o
   0   6   0      585.14      628.05     14.80 o
   1   6   0      665.63      657.86      9.67 o
   2   6   0       10.11       10.97      2.36 o
   3   6   0     1368.56     1358.97     20.22 o
   4   6   0      318.28      297.45      6.06 o
   5   6   0       37.67       42.76      2.61 o
   6   6   0      148.68      159.75      4.82 o
   7   6   0       76.59       86.99      7.72 o
   8   6   0        2.53        0.57      2.17 o
   9   6   0        1.02        4.70      4.01 o
   1   7   0       30.25       33.91      3.11 o
   2   7   0      274.17      285.11      7.07 o
   3   7   0       14.74       11.36      2.60 o
   4   7   0      385.07      371.97      8.66 o
   5   7   0       67.80       73.66      3.55 o
   6   7   0        2.03        0.28      1.51 o
   7   7   0       53.28       58.00      4.46 o
   8   7   0        6.59        8.23      2.88 o
   0   8   0      172.24      151.40      9.23 o
   1   8   0        8.43        7.79      2.42 o
   2   8   0       35.88       38.46      5.85 o
   3   8   0      650.96      635.94     13.17 o
   4   8   0       18.94       17.10      2.25 o
   5   8   0       16.29       12.44      2.66 o
   6   8   0       35.45       41.51      3.06 o
   7   8   0        3.76        2.45      2.41 o
   8   8   0       16.00       26.35      5.67 o
   1   9   0        0.12        6.20      2.44 o
   2   9   0       80.39       75.20      5.12 o
   3   9   0      165.18      149.04      5.39 o
   4   9   0        0.00        0.68      1.75 o
   5   9   0       28.16       31.39      2.95 o
   6   9   0        0.09       -3.06      3.35 o
   7   9   0        0.03        1.59      3.80 o
   0  10   0       48.51       50.44      6.64 o
   1  10   0        9.12        9.08      3.00 o
   2  10   0       42.25       32.44      3.96 o
   3  10   0       12.30       22.19      6.50 o
   4  10   0       19.50       12.39      3.11 o
   5  10   0       15.45       20.37      2.79 o
   6  10   0        0.48       -1.87      3.87 o
   1  11   0       32.92       26.59      4.11 o
   2  11   0        7.28        5.05      3.13 o
   3  11   0        0.02       -1.07      2.59 o
   4  11   0        3.81        5.51      3.07 o
   5  11   0       19.80       26.40      6.53 o
   0  12   0       15.76       19.22      6.08 o
   1  12   0       11.89        4.94      3.32 o
   2  12   0        0.46        0.44      3.20 o
   3  12   0        9.67        8.35      3.49 o
   4  12   0       54.50       63.43      6.08 o
   2   0   1      306.98      283.15     34.48 o
   3   0   1     1189.91     1131.97     22.15 o
   4   0   1       11.82       13.87      0.93 o
   5   0   1       32.81       35.51      4.33 o
   6   0   1       42.59       37.10      4.36 o
   7   0   1      454.41      415.99     12.03 o
   8   0   1       66.73       64.57      4.54 o
   9   0   1       14.66       12.07      6.08 o
  10   0   1       45.03       43.37      4.84 o
 -10   1   1        5.05        3.41      2.99 o
  -9   1   1        5.19        7.90      2.83 o
  -8   1   1       17.59       14.35      2.78 o
  -7   1   1      499.96      495.45     19.05 o
  -6   1   1       82.72       87.97      3.35 o
  -5   1   1      121.53      136.90      4.22 o
  -4   1   1      638.51      651.14     11.25 o
  -3   1   1     5016.43     5181.87     81.49 o
  -2   1   1     2456.98     2467.88     33.99 o
   2   1   1     2451.89     2406.84     38.34 o
   3   1   1     5131.29     5334.15     81.87 o
   4   1   1      645.61      652.15     11.11 o
   5   1   1      122.85      135.60      3.14 o
   6   1   1       81.99       85.21      3.54 o
   7   1   1      498.88      507.16     10.26 o
   8   1   1       18.24       21.29      3.84 o
   9   1   1        5.11       10.58      2.88 o
  10   1   1        5.22        7.06      3.15 o
 -10   2   1       12.16       12.79      4.25 o
  -9   2   1       44.49       34.80      5.60 o
  -8   2   1      106.62      102.87      4.29 o
  -7   2   1      279.80      283.34      8.04 o
  -6   2   1      308.53      280.65      7.78 o
  -5   2   1       68.48       68.16      3.58 o
  -4   2   1       49.58       55.63      3.79 o
  -3   2   1      679.56      691.27      9.13 o
  -2   2   1     1160.05     1182.95     14.93 o
  -1   2   1      648.04      599.83     20.04 o
   0   2   1      341.17      355.20      7.76 o
   1   2   1      632.65      607.74      8.75 o
   2   2   1     1179.21     1211.62     19.40 o
   3   2   1      691.84      697.16     12.01 o
   4   2   1       50.88       60.12      2.43 o
   5   2   1       69.58       67.82      2.11 o
   6   2   1      309.16      285.22      7.84 o
   7   2   1      275.82      289.44      8.20 o
   8   2   1      106.25      110.15      6.48 o
   9   2   1       44.37       49.70      4.62 o
  10   2   1       11.97        9.84      3.36 o
 -10   3   1       19.57       27.25      6.02 o
  -9   3   1        0.67       -0.76      3.18 o
  -8   3   1       11.30       11.73      2.08 o
  -7   3   1       78.78       77.74      4.07 o
  -6   3   1      114.26      113.44      4.82 o
  -5   3   1       79.78       78.58      3.78 o
  -4   3   1     1210.94     1262.39     16.17 o
  -3   3   1     3565.27     3770.52     45.54 o
  -2   3   1      691.62      687.93      9.13 o
  -1   3   1     2300.69     2397.19     62.74 o
   0   3   1     7697.03     8295.31    271.83 o
   1   3   1     2297.20     2336.36     41.98 o
   2   3   1      678.22      673.93     11.76 o
   3   3   1     3514.91     3700.16     58.78 o
   4   3   1     1189.51     1245.06     21.11 o
   5   3   1       82.36       82.07      4.16 o
   6   3   1      114.96      127.46      2.67 o
   7   3   1       84.44       86.41      4.40 o
   8   3   1       11.65        6.48      1.99 o
   9   3   1        0.61        4.49      3.59 o
  10   3   1       20.14       23.97      4.25 o
 -10   4   1       27.36       23.65      5.74 o
  -9   4   1        8.56        2.49      3.66 o
  -8   4   1        3.43        5.52      2.08 o
  -7   4   1      133.65      132.62      5.65 o
  -6   4   1      161.25      133.10      7.88 o
  -5   4   1       41.47       45.95      2.08 o
  -4   4   1        4.80        6.59      1.70 o
  -3   4   1      413.02      414.41      6.25 o
  -2   4   1      521.67      527.66      7.53 o
  -1   4   1     1945.98     2104.28     27.98 o
   0   4   1     1995.45     2133.99     29.69 o
   1   4   1     1951.27     2082.72     33.66 o
   2   4   1      508.64      518.43      9.67 o
   3   4   1      399.34      406.34      8.09 o
   4   4   1        4.48        4.60      1.09 o
   5   4   1       41.66       45.73      2.42 o
   6   4   1      163.69      151.46      4.01 o
   7   4   1      134.09      144.09      5.76 o
   8   4   1        3.60        5.58      2.02 o
   9   4   1        8.91        4.01      3.66 o
  10   4   1       26.76       23.03      5.74 o
  -9   5   1        1.45        2.97      3.94 o
  -8   5   1       28.98       33.97      3.49 o
  -7   5   1       10.36       13.10      2.56 o
  -6   5   1      138.12      121.49      3.73 o
  -5   5   1      159.55      155.81      3.81 o
  -4   5   1      574.76      575.28     10.43 o
  -3   5   1      152.00      175.06      3.92 o
  -2   5   1     1065.61     1141.24     16.77 o
  -1   5   1      443.35      482.08      7.28 o
   0   5   1     7644.31     8316.94    219.02 o
   1   5   1      455.15      484.93     11.70 o
   2   5   1     1042.76     1113.26     19.32 o
   3   5   1      153.06      172.59      4.60 o
   4   5   1      560.28      552.81      9.37 o
   5   5   1      152.10      145.79      4.31 o
   6   5   1      134.21      114.62      3.81 o
   7   5   1        9.73       11.31      2.52 o
   8   5   1       29.72       28.88      3.70 o
   9   5   1        1.30        0.41      3.25 o
  -9   6   1       19.74       22.34      5.39 o
  -8   6   1        9.86        6.38      2.53 o
  -7   6   1       71.62       59.40      4.28 o
  -6   6   1       33.71       35.11      2.39 o
  -5   6   1       79.71       89.92      3.04 o
  -4   6   1       22.67       26.13      1.79 o
  -3   6   1      138.34      138.98      3.77 o
  -2   6   1      347.93      365.40      8.74 o
  -1   6   1       58.07       50.09      2.19 o
   0   6   1      513.88      537.52      9.26 o
   1   6   1       59.41       49.47      2.22 o
   2   6   1      361.99      375.43      6.92 o
   3   6   1      144.91      144.70      3.82 o
   4   6   1       24.58       24.20      2.23 o
   5   6   1       81.71       92.07      3.63 o
   6   6   1       33.04       33.90      2.43 o
   7   6   1       69.94       62.82      4.27 o
   8   6   1        9.50        9.33      2.54 o
  -8   7   1       54.53       65.14      4.99 o
  -7   7   1       12.65       12.65      2.83 o
  -6   7   1       24.82       20.67      2.27 o
  -5   7   1      102.52      104.70      4.19 o
  -4   7   1     1007.76      985.16     18.38 o
  -3   7   1      299.56      296.12      6.36 o
  -2   7   1       35.40       33.29      2.08 o
  -1   7   1        8.70        6.28      1.53 o
   0   7   1      698.22      713.21     17.31 o
   1   7   1        8.16        5.87      1.98 o
   2   7   1       37.46       36.19      3.42 o
   3   7   1      311.64      305.01      7.43 o
   4   7   1     1009.45     1007.01     18.42 o
   5   7   1      105.18      103.54      4.09 o
   6   7   1       25.28       23.04      2.94 o
   7   7   1       12.73       18.09      3.00 o
   8   7   1       55.53       58.54      6.78 o
  -8   8   1       22.33       21.92      5.19 o
  -7   8   1        1.61        4.46      2.64 o
  -6   8   1       34.90       36.41      2.91 o
  -5   8   1       19.64       25.40      2.51 o
  -4   8   1      152.48      160.06      5.38 o
  -3   8   1       53.98       47.02      3.55 o
  -2   8   1       88.06       99.06      4.24 o
  -1   8   1       85.03       80.83      8.31 o
   0   8   1       78.39       73.05      4.68 o
   1   8   1       89.98       75.82      8.66 o
   2   8   1       87.33      102.34      5.43 o
   3   8   1       53.17       48.33      3.11 o
   4   8   1      153.81      148.98      5.16 o
   5   8   1       19.14       22.36      2.83 o
   6   8   1       34.45       29.20      2.73 o
   7   8   1        1.67        0.73      2.43 o
   8   8   1       22.66       20.26      5.26 o
  -7   9   1       10.55       13.29      3.41 o
  -6   9   1        1.67        3.60      2.70 o
  -5   9   1       17.78       16.62      4.51 o
  -4   9   1       40.90       49.44      4.62 o
  -3   9   1       86.70       85.76      4.22 o
  -2   9   1       35.07       36.50      3.75 o
  -1   9   1        5.22        6.50      2.54 o
   0   9   1      375.91      411.57     12.62 o
   1   9   1        4.65        5.22      2.47 o
   2   9   1       35.81       35.25      3.89 o
   3   9   1       88.19       86.77      7.48 o
   4   9   1       43.20       49.08      3.28 o
   5   9   1       17.91       17.51      2.48 o
   6   9   1        1.68        4.20      2.37 o
   7   9   1       11.04        6.15      4.63 o
  -6  10   1        0.95        1.23      2.61 o
  -5  10   1       19.98       30.41      3.16 o
  -4  10   1       16.20       18.48      2.70 o
  -3  10   1       13.43       10.95      2.98 o
  -2  10   1       21.71       20.67      3.42 o
  -1  10   1       13.00       21.73      3.73 o
   0  10   1       43.13       34.11      4.13 o
   1  10   1       13.79       12.11      3.10 o
   2  10   1       22.13       24.81      3.64 o
   3  10   1       12.89       14.17      3.25 o
   4  10   1       16.17       20.47      4.46 o
   5  10   1       20.52       26.53      4.46 o
   6  10   1        1.06        2.14      4.15 o
  -5  11   1        7.77       12.31      2.77 o
  -4  11   1       13.92       26.53      7.02 o
  -3  11   1       31.57       29.62      4.18 o
  -2  11   1        0.53        2.44      2.82 o
  -1  11   1        3.88       -0.78      2.69 o
   0  11   1        0.18       -2.64      2.87 o
   1  11   1        3.63        4.42      2.91 o
   2  11   1        0.62       -2.42      2.42 o
   3  11   1       31.02       32.33      4.35 o
   4  11   1       14.38       22.47      5.53 o
   5  11   1        7.75       14.10      3.72 o
  -4  12   1       13.14       18.85      4.34 o
  -3  12   1       20.02       24.30      4.43 o
  -2  12   1        5.79        4.31      3.24 o
  -1  12   1       16.74       25.09      4.42 o
   0  12   1        0.40        1.03      3.05 o
   1  12   1       16.86       24.23      4.37 o
   2  12   1        6.14        8.01      3.64 o
   3  12   1       19.72       18.56      4.02 o
   4  12   1       13.02       14.35      3.85 o
   2   0   2     1566.85     1538.06     24.56 o
   3   0   2       46.47       50.84      1.71 o
   4   0   2     2906.92     2930.96     46.30 o
   5   0   2       51.70       52.74      2.51 o
   6   0   2      313.42      302.26      8.61 o
   7   0   2       54.28       60.24      2.69 o
   8   0   2       20.58       22.79      3.18 o
   9   0   2        3.54        0.20      2.21 o
  10   0   2        1.54        2.92      2.89 o
 -10   1   2        4.19        5.54      4.87 o
  -9   1   2      103.72      106.74      6.29 o
  -8   1   2       12.67       18.46      4.22 o
  -7   1   2      310.39      296.33      8.74 o
  -6   1   2       48.07       42.45      1.90 o
  -5   1   2      235.71      212.11      4.66 o
  -4   1   2      188.70      197.92      4.29 o
  -3   1   2      822.68      841.05     14.03 o
  -2   1   2     2452.07     2519.57     40.10 o
  -1   1   2      691.43      627.83     13.23 o
   1   1   2      688.98      691.57     18.41 o
   2   1   2     2463.11     2546.24     34.66 o
   3   1   2      834.28      834.68     12.14 o
   4   1   2      185.25      198.19      4.21 o
   5   1   2      237.46      217.33      4.61 o
   6   1   2       49.77       45.27      1.78 o
   7   1   2      296.50      284.77      5.42 o
   8   1   2       13.75       15.12      2.79 o
   9   1   2      105.14      105.39     14.55 o
  10   1   2        4.01        7.04      3.29 o
 -10   2   2        9.00       13.01      3.69 o
  -9   2   2       18.16       26.97      5.19 o
  -8   2   2       62.70       67.97      3.37 o
  -7   2   2        5.65        2.20      3.32 o
  -6   2   2       99.33      103.42      3.40 o
  -5   2   2      104.49       97.14      3.03 o
  -4   2   2     1148.93     1154.08     19.08 o
  -3   2   2     2720.50     2860.54     39.41 o
  -2   2   2     1566.37     1572.18     22.00 o
  -1   2   2     2558.68     2631.72     43.93 o
   0   2   2     7175.64     5890.01    434.61 o
   1   2   2     2572.00     2636.84     48.76 o
   2   2   2     1574.25     1615.00     22.43 o
   3   2   2     2784.86     2921.04     45.69 o
   4   2   2     1111.94     1120.43     16.39 o
   5   2   2      102.17      100.22      6.33 o
   6   2   2      104.48      114.70      3.11 o
   7   2   2        4.50        3.16      3.77 o
   8   2   2       64.60       64.87      3.35 o
   9   2   2       18.65       25.91      3.68 o
  10   2   2        8.69       13.09      3.62 o
 -10   3   2       66.77       82.63      8.65 o
  -9   3   2       78.14       76.70      7.55 o
  -8   3   2        0.76       -0.54      1.53 o
  -7   3   2      134.57      104.15      4.74 o
  -6   3   2       74.82       69.18      2.98 o
  -5   3   2       98.22       86.40      3.04 o
  -4   3   2      664.78      722.60     11.11 o
  -3   3   2      824.10      911.06     11.99 o
  -2   3   2      178.85      179.51      3.41 o
  -1   3   2     2722.44     2809.20     55.34 o
   0   3   2      772.75      788.58     11.68 o
   1   3   2     2734.80     2813.88     56.44 o
   2   3   2      177.72      182.07      4.01 o
   3   3   2      842.74      920.27     15.63 o
   4   3   2      676.01      749.24     13.18 o
   5   3   2       91.69       77.26      3.53 o
   6   3   2       71.85       73.29      2.66 o
   7   3   2      132.39      110.91      4.77 o
   8   3   2        0.96       -1.15      1.64 o
   9   3   2       78.82       68.11      5.15 o
  10   3   2       68.26       71.72      5.86 o
 -10   4   2       12.29       10.44      4.98 o
  -9   4   2       18.35       20.95      5.12 o
  -8   4   2       31.88       27.73      3.02 o
  -7   4   2       78.92       97.11      4.80 o
  -6   4   2        9.38        9.70      2.21 o
  -5   4   2      100.51       95.57      2.95 o
  -4   4   2      305.57      263.86      4.53 o
  -3   4   2     1171.83     1165.73     15.40 o
  -2   4   2     1526.15     1674.48     23.82 o
  -1   4   2      993.73     1016.07     13.16 o
   0   4   2       21.13       18.31      1.35 o
   1   4   2      956.42      969.77     20.66 o
   2   4   2     1551.46     1716.73     27.66 o
   3   4   2     1194.28     1206.37     20.04 o
   4   4   2      306.38      266.41      6.04 o
   5   4   2       99.25       92.48      4.02 o
   6   4   2       10.08       17.43      2.40 o
   7   4   2       82.91       95.39      3.13 o
   8   4   2       34.32       27.64      3.08 o
   9   4   2       18.34       16.94      4.43 o
  10   4   2       11.95       15.07      5.53 o
  -9   5   2        2.63        7.47      4.36 o
  -8   5   2        0.47       -0.75      1.91 o
  -7   5   2      165.77      137.41      6.66 o
  -6   5   2      138.51      129.47      3.87 o
  -5   5   2      585.95      592.71      9.88 o
  -4   5   2       22.60       25.94      1.59 o
  -3   5   2      435.41      484.23      9.88 o
  -2   5   2       38.36       42.66      2.20 o
  -1   5   2      594.04      663.47      9.47 o
   0   5   2      100.31      153.88      3.63 o
   1   5   2      617.39      669.38     15.24 o
   2   5   2       37.43       40.92      4.26 o
   3   5   2      433.79      484.37     12.95 o
   4   5   2       24.69       27.34      7.92 o
   5   5   2      584.77      601.28     14.31 o
   6   5   2      133.68      127.17      4.00 o
   7   5   2      165.55      143.06      6.84 o
   8   5   2        0.48       -0.62      3.28 o
  -9   6   2        0.80        2.83      4.15 o
  -8   6   2       16.36       19.59      3.11 o
  -7   6   2       67.98       62.97      4.43 o
  -6   6   2       68.96       73.84      3.24 o
  -5   6   2       40.16       41.13      2.16 o
  -4   6   2      179.37      170.44      4.90 o
  -3   6   2      741.27      722.02     11.79 o
  -2   6   2      209.67      187.43      4.33 o
  -1   6   2      561.27      570.70      9.75 o
   0   6   2       24.18       28.83      2.51 o
   1   6   2      571.96      593.01     21.80 o
   2   6   2      211.79      187.99      5.24 o
   3   6   2      750.91      744.04     21.12 o
   4   6   2      175.21      169.47      6.01 o
   5   6   2       40.45       36.58      4.79 o
   6   6   2       71.65       79.62      3.41 o
   7   6   2       70.82       73.56      4.71 o
   8   6   2       15.91       16.16      2.86 o
  -9   7   2        6.62        2.56      4.84 o
  -8   7   2       14.98       28.85      3.79 o
  -7   7   2        5.83        4.65      7.74 o
  -6   7   2      138.08      127.51      8.72 o
  -5   7   2      131.93      127.34      3.87 o
  -4   7   2      111.89      116.44      3.72 o
  -3   7   2     1186.57     1131.62     17.67 o
  -2   7   2      176.43      168.33      4.45 o
  -1   7   2      450.69      450.67      8.33 o
   0   7   2        0.02       -1.18      1.18 o
   1   7   2      454.08      433.34     12.09 o
   2   7   2      184.08      180.29      6.74 o
   3   7   2     1186.52     1153.21     20.54 o
   4   7   2      113.48      115.40      4.31 o
   5   7   2      133.88      130.12      6.35 o
   6   7   2      132.46      130.17      4.60 o
   7   7   2        5.58        5.15      3.63 o
   8   7   2       15.09       21.02      5.12 o
  -8   8   2        0.44       -1.23      2.62 o
  -7   8   2       35.69       40.87      4.25 o
  -6   8   2       32.55       37.15      2.93 o
  -5   8   2        9.46        8.04      1.97 o
  -4   8   2       67.17       56.69      3.41 o
  -3   8   2       85.39       98.17      4.73 o
  -2   8   2       43.15       42.60      3.05 o
  -1   8   2      280.88      277.06      9.32 o
   0   8   2      177.88      152.44      8.82 o
   1   8   2      286.18      285.22     13.29 o
   2   8   2       44.99       43.85      5.67 o
   3   8   2       81.33       92.20      6.06 o
   4   8   2       64.93       65.75      3.43 o
   5   8   2       10.04       11.56      2.01 o
   6   8   2       32.22       35.02      2.81 o
   7   8   2       34.40       33.55      5.74 o
   8   8   2        0.44       -0.76      3.59 o
  -7   9   2       36.45       34.46      4.26 o
  -6   9   2       39.89       47.81      4.54 o
  -5   9   2       40.58       48.35      3.44 o
  -4   9   2       50.22       51.00      3.56 o
  -3   9   2       28.10       26.40      2.84 o
  -2   9   2       36.08       37.05      2.96 o
  -1   9   2        5.26       10.16      2.73 o
   0   9   2      346.69      321.34     10.81 o
   1   9   2        4.89        7.16      2.64 o
   2   9   2       32.54       25.55      3.52 o
   3   9   2       27.94       28.93      3.58 o
   4   9   2       49.61       51.92      4.53 o
   5   9   2       40.43       48.35      3.29 o
   6   9   2       40.68       40.88      4.15 o
   7   9   2       37.15       34.52      6.23 o
  -6  10   2       24.38       30.74      4.20 o
  -5  10   2       30.00       35.34      3.41 o
  -4  10   2       10.65       11.36      2.45 o
  -3  10   2       15.19       10.98      2.39 o
  -2  10   2       21.55       20.50      3.52 o
  -1  10   2       63.80       65.44      9.24 o
   0  10   2       56.72       52.85      7.13 o
   1  10   2       63.92       74.01      7.72 o
   2  10   2       21.95       21.18      3.59 o
   3  10   2       15.40       10.23      3.05 o
   4  10   2       10.14        6.43      2.88 o
   5  10   2       30.46       38.29      4.45 o
   6  10   2       25.32       19.57      5.81 o
  -5  11   2        1.05       -0.51      2.21 o
  -4  11   2       50.77       52.34      4.04 o
  -3  11   2       39.77       47.76     12.76 o
  -2  11   2       34.82       41.07      4.77 o
  -1  11   2        0.24       -1.66      2.59 o
   0  11   2       24.24       31.40      4.31 o
   1  11   2        0.31       -2.46      2.46 o
   2  11   2       34.32       48.63      4.94 o
   3  11   2       40.04       52.25      7.23 o
   4  11   2       51.73       53.59      5.29 o
   5  11   2        0.98        1.01      2.95 o
  -4  12   2       13.55       11.19      7.16 o
  -3  12   2       21.11       28.39      4.63 o
  -2  12   2        6.59       10.05      3.71 o
  -1  12   2        1.75        6.35      3.47 o
   0  12   2        0.00       -2.63      2.63 o
   1  12   2        1.79        3.35      3.28 o
   2  12   2        6.66        8.55      5.67 o
   3  12   2       21.51       22.61      6.85 o
   4  12   2       14.12        8.82      4.63 o
   1   0   3     2863.45     3024.26     71.35 o
   2   0   3      723.50      750.18     10.98 o
   3   0   3       31.38       24.92      1.33 o
   4   0   3      242.16      231.63      4.99 o
   5   0   3      994.62      978.04     20.82 o
   6   0   3      834.92      777.64     18.36 o
   7   0   3      238.42      229.12      6.87 o
   8   0   3      104.29       97.26      5.55 o
   9   0   3        0.36        3.60      2.64 o
  10   0   3      112.33      117.06      7.16 o
 -10   1   3        0.33        1.55      3.03 o
  -9   1   3       30.02       37.84      4.31 o
  -8   1   3        6.36        7.05      3.53 o
  -7   1   3       44.62       43.29      2.98 o
  -6   1   3       76.55       75.89      2.60 o
  -5   1   3      262.44      268.53      5.89 o
  -4   1   3     1159.02     1168.04     19.46 o
  -3   1   3     3624.59     3675.64     70.35 o
  -2   1   3      957.93      958.65     15.41 o
  -1   1   3    10797.12    10339.68    262.17 o
   0   1   3     4608.77     4740.26    138.33 o
   1   1   3    10784.14     9666.10    449.08 o
   2   1   3      911.18      906.20     15.31 o
   3   1   3     3600.53     3633.20     49.64 o
   4   1   3     1143.31     1173.98     23.56 o
   5   1   3      269.50      275.21      5.16 o
   6   1   3       81.59       81.56      2.53 o
   7   1   3       51.47       50.58      2.09 o
   8   1   3        6.13        9.69      2.54 o
   9   1   3       29.71       26.13      6.50 o
  10   1   3        0.36       -1.83      2.70 o
 -10   2   3      123.82      113.95      7.14 o
  -9   2   3        7.54       17.84      4.77 o
  -8   2   3       14.79       16.04      4.15 o
  -7   2   3       10.57       10.42      1.67 o
  -6   2   3      254.05      239.62      5.64 o
  -5   2   3      563.53      563.07     10.62 o
  -4   2   3       49.64       57.32      2.34 o
  -3   2   3     1267.51     1339.23     22.25 o
  -2   2   3     1022.07     1023.23     16.87 o
  -1   2   3     1163.39     1197.03     16.90 o
   0   2   3     3772.34     3729.50     57.91 o
   1   2   3     1175.27     1193.12     19.55 o
   2   2   3      994.91     1016.20     14.51 o
   3   2   3     1284.40     1383.23     19.23 o
   4   2   3       51.95       62.07      1.98 o
   5   2   3      562.54      575.11     10.40 o
   6   2   3      253.14      245.04      5.45 o
   7   2   3       12.09       12.58      1.25 o
   8   2   3       13.87        8.56      1.87 o
   9   2   3        7.46        7.69      3.15 o
  10   2   3      124.08      123.19      7.20 o
 -10   3   3        1.41       -3.53      3.73 o
  -9   3   3        6.02        6.57      4.15 o
  -8   3   3      103.72       98.75      4.64 o
  -7   3   3       39.97       49.21      3.24 o
  -6   3   3      196.34      201.83      5.36 o
  -5   3   3      398.06      400.15      8.37 o
  -4   3   3       66.64       65.03      2.00 o
  -3   3   3      122.72      103.17      2.46 o
  -2   3   3     1076.01     1144.82     16.71 o
  -1   3   3     1340.77     1401.23     17.89 o
   0   3   3     1849.77     1905.67     26.60 o
   1   3   3     1393.70     1462.15     29.72 o
   2   3   3     1120.66     1208.31     16.83 o
   3   3   3      129.98      109.89      3.03 o
   4   3   3       77.66       73.93      3.32 o
   5   3   3      393.96      410.82      8.01 o
   6   3   3      196.69      209.85      5.05 o
   7   3   3       38.23       38.70      2.23 o
   8   3   3      101.43      103.12      4.89 o
   9   3   3        6.17        7.76      2.89 o
  10   3   3        1.24       -3.59      4.01 o
 -10   4   3       18.53        8.09      5.26 o
  -9   4   3       68.19       70.66      7.89 o
  -8   4   3       43.46       42.16      3.49 o
  -7   4   3       56.92       61.70      3.93 o
  -6   4   3      291.28      283.78      8.48 o
  -5   4   3       16.60       17.57      1.45 o
  -4   4   3      316.12      328.48      5.87 o
  -3   4   3      422.80      472.58      7.77 o
  -2   4   3       48.72       47.20      1.77 o
  -1   4   3      838.30      870.05     11.70 o
   0   4   3        0.34        0.71      0.72 o
   1   4   3      848.69      884.73     15.34 o
   2   4   3       57.08       58.05      1.90 o
   3   4   3      421.39      478.84      9.11 o
   4   4   3      315.60      334.04      7.08 o
   5   4   3       17.05       18.72      2.09 o
   6   4   3      285.32      265.52      6.21 o
   7   4   3       58.76       69.56      3.95 o
   8   4   3       42.04       46.12      3.64 o
   9   4   3       68.70       82.92      7.13 o
  10   4   3       18.60       31.05      6.98 o
  -9   5   3        1.90       -1.87      3.32 o
  -8   5   3        4.70        8.91      2.41 o
  -7   5   3       15.91       14.18      2.64 o
  -6   5   3      155.53      137.68      4.43 o
  -5   5   3      400.90      403.51      8.57 o
  -4   5   3      530.49      514.20      8.68 o
  -3   5   3      153.01      147.76      3.51 o
  -2   5   3      190.06      201.81      4.79 o
  -1   5   3      159.42      146.90      3.25 o
   0   5   3       98.00       70.29      2.16 o
   1   5   3      168.68      170.05      4.51 o
   2   5   3      193.07      194.90      9.08 o
   3   5   3      150.53      147.22      7.01 o
   4   5   3      530.84      521.71     12.36 o
   5   5   3      414.28      422.18     10.65 o
   6   5   3      151.34      141.34      5.50 o
   7   5   3       15.46       11.65      2.26 o
   8   5   3        4.14        4.23      2.25 o
  -9   6   3        2.86        2.14      4.36 o
  -8   6   3       18.17       20.07      3.07 o
  -7   6   3       14.66       11.80      2.71 o
  -6   6   3       12.27        7.00      1.61 o
  -5   6   3       60.42       66.91      2.65 o
  -4   6   3      626.80      654.90     10.87 o
  -3   6   3      310.03      309.13      6.06 o
  -2   6   3      234.26      220.09      4.84 o
  -1   6   3      434.90      432.21     10.75 o
   0   6   3        7.89        5.02      1.30 o
   1   6   3      427.21      428.37     16.31 o
   2   6   3      228.66      215.64     10.44 o
   3   6   3      308.03      295.46      8.31 o
   4   6   3      623.96      650.93     24.57 o
   5   6   3       62.98       65.08      7.27 o
   6   6   3       12.44       12.99      2.39 o
   7   6   3       15.39       17.61      2.76 o
   8   6   3       18.77       17.70      4.43 o
  -8   7   3        0.20       -2.08      2.38 o
  -7   7   3        9.27       10.05      2.77 o
  -6   7   3       24.56       20.64      2.38 o
  -5   7   3       11.16       10.24      1.54 o
  -4   7   3       41.06       44.02      3.03 o
  -3   7   3      508.16      496.32      9.01 o
  -2   7   3      289.39      271.75      8.05 o
  -1   7   3       80.20       82.69      3.09 o
   0   7   3      320.63      359.94     10.01 o
   1   7   3       84.88       85.84      6.72 o
   2   7   3      292.44      300.87     13.30 o
   3   7   3      517.99      492.33     19.53 o
   4   7   3       35.33       35.03      3.49 o
   5   7   3       13.12       15.15      2.39 o
   6   7   3       25.48       28.82      2.46 o
   7   7   3        9.22       10.79      3.94 o
   8   7   3        0.12        0.00      3.18 o
  -8   8   3       23.99       20.35      3.85 o
  -7   8   3       36.44       28.47      3.89 o
  -6   8   3       19.81       22.37      3.42 o
  -5   8   3       14.20       14.93      2.21 o
  -4   8   3      165.77      162.15      7.30 o
  -3   8   3      103.71      108.96      3.76 o
  -2   8   3      139.88      125.44      4.01 o
  -1   8   3      183.02      208.67      6.35 o
   0   8   3       56.12       42.35      3.77 o
   1   8   3      182.92      192.75      7.70 o
   2   8   3      144.46      129.64      6.20 o
   3   8   3      103.56      105.91      5.62 o
   4   8   3      170.28      174.64      5.40 o
   5   8   3       12.70       15.64      3.88 o
   6   8   3       20.10       26.20      2.54 o
   7   8   3       36.05       28.01      5.60 o
   8   8   3       24.30       35.82      6.36 o
  -7   9   3       28.53       30.87      4.25 o
  -6   9   3        7.91        4.62      2.83 o
  -5   9   3        4.11        1.37      1.96 o
  -4   9   3       35.14       41.16      3.28 o
  -3   9   3        6.91        6.12      2.19 o
  -2   9   3       97.25       87.50      6.14 o
  -1   9   3       56.93       57.63      4.67 o
   0   9   3        1.23       -1.08      2.42 o
   1   9   3       54.52       60.90      4.89 o
   2   9   3       95.18       78.66      5.34 o
   3   9   3        7.74        4.04      4.36 o
   4   9   3       36.29       48.45     12.00 o
   5   9   3        4.07        4.53      1.86 o
   6   9   3        7.92        7.10      3.11 o
   7   9   3       29.10       30.64      6.22 o
  -6  10   3        9.50        8.40      3.27 o
  -5  10   3       73.61       88.47      4.85 o
  -4  10   3        5.79        2.48      2.04 o
  -3  10   3       10.03       10.01      2.40 o
  -2  10   3       28.96       19.74      3.54 o
  -1  10   3       21.10       19.07      3.62 o
   0  10   3      189.51      174.05     13.77 o
   1  10   3       20.62       15.92      3.35 o
   2  10   3       28.49       23.89      3.72 o
   3  10   3        9.78        7.55      3.84 o
   4  10   3        5.31        2.28      2.67 o
   5  10   3       73.04       91.37      6.29 o
   6  10   3        9.24        1.38      4.42 o
  -5  11   3        6.37        9.41      3.32 o
  -4  11   3        1.80        0.56      2.21 o
  -3  11   3        3.14        0.19      2.49 o
  -2  11   3       20.56       23.29      4.00 o
  -1  11   3        1.16       -1.97      2.51 o
   0  11   3        0.10       -0.19      2.82 o
   1  11   3        1.27       -0.58      2.76 o
   2  11   3       20.68       22.29      4.70 o
   3  11   3        2.95        2.82      3.56 o
   4  11   3        1.80       -0.26      3.28 o
   5  11   3        6.32        1.25      4.91 o
  -3  12   3        2.44       -0.12      6.81 o
  -2  12   3       17.50       18.17      4.13 o
  -1  12   3       15.76       19.39      4.74 o
   0  12   3        0.38       -2.18      5.74 o
   1  12   3       16.14       26.02      4.54 o
   2  12   3       17.43       26.42      4.51 o
   3  12   3        2.34       -0.69      2.93 o
   0   0   4     4496.90     4625.35     88.03 o
   1   0   4     3092.11     3255.84     36.00 o
   2   0   4     3401.85     3532.52     48.04 o
   3   0   4      120.70      132.31      3.46 o
   4   0   4      641.58      591.00     10.82 o
   5   0   4      547.85      580.78     10.48 o
   6   0   4       69.61       58.34      3.50 o
   7   0   4       54.81       46.63      5.36 o
   8   0   4        0.22        5.56      2.97 o
   9   0   4       59.56       71.28      5.19 o
  10   0   4       65.82       90.70      6.27 o
 -10   1   4       10.96       10.12      3.33 o
  -9   1   4       45.85       41.03      4.35 o
  -8   1   4      170.35      179.10     11.10 o
  -7   1   4      211.84      196.05      9.06 o
  -6   1   4      331.22      337.87      7.01 o
  -5   1   4      172.28      155.58      7.53 o
  -4   1   4      521.80      568.54     13.11 o
  -3   1   4       51.08       60.47      2.80 o
  -2   1   4      590.86      606.30     10.57 o
  -1   1   4      712.66      698.77      9.13 o
   0   1   4       85.08       78.05      1.42 o
   1   1   4      702.59      701.54      8.35 o
   2   1   4      598.21      613.91      9.26 o
   3   1   4       48.76       61.18      2.40 o
   4   1   4      520.36      572.09      8.87 o
   5   1   4      175.06      160.97      4.28 o
   6   1   4      337.43      343.30      6.89 o
   7   1   4      222.39      209.91      4.65 o
   8   1   4      172.93      175.90      7.47 o
   9   1   4       44.22       38.26      4.15 o
  10   1   4       10.94        8.15      5.43 o
 -10   2   4        1.96        0.00      4.42 o
  -9   2   4       11.35       21.37      5.39 o
  -8   2   4       98.60      114.91      9.00 o
  -7   2   4       47.60       45.03      2.38 o
  -6   2   4      156.25      149.90      4.30 o
  -5   2   4      286.06      277.53      6.26 o
  -4   2   4      762.38      756.27     16.88 o
  -3   2   4     2263.32     2491.36     39.38 o
  -2   2   4     1736.16     1787.79     25.12 o
  -1   2   4     1320.24     1322.29     18.58 o
   0   2   4     7287.48     7209.57    167.89 o
   1   2   4     1290.45     1297.13     18.56 o
   2   2   4     1766.70     1819.73     29.10 o
   3   2   4     2265.77     2450.79     33.95 o
   4   2   4      782.69      762.77     10.21 o
   5   2   4      284.79      284.97      6.04 o
   6   2   4      153.59      152.57      3.78 o
   7   2   4       50.39       48.50      2.18 o
   8   2   4       96.80      103.07      4.33 o
   9   2   4       11.61        9.29      2.91 o
  10   2   4        2.07        1.79      2.77 o
 -10   3   4       43.15       53.68      7.82 o
  -9   3   4       33.37       49.18      6.92 o
  -8   3   4        4.03        6.08      1.91 o
  -7   3   4       19.70       11.32      2.35 o
  -6   3   4       42.43       37.02      3.98 o
  -5   3   4      365.48      371.31      8.05 o
  -4   3   4      221.19      217.12      4.92 o
  -3   3   4      567.79      581.16     10.74 o
  -2   3   4     1059.23     1155.56     16.80 o
  -1   3   4       57.98       56.60      1.51 o
   0   3   4      183.71      214.82      4.18 o
   1   3   4       53.37       52.18      1.89 o
   2   3   4     1053.17     1147.84     19.41 o
   3   3   4      573.94      594.74      9.12 o
   4   3   4      221.29      213.74      7.21 o
   5   3   4      365.16      386.22     12.01 o
   6   3   4       44.77       45.99      2.85 o
   7   3   4       21.17       17.84      2.32 o
   8   3   4        4.79        1.08      1.75 o
   9   3   4       31.89       28.52      3.81 o
  10   3   4       42.71       48.36      7.61 o
 -10   4   4       15.24        9.06      5.32 o
  -9   4   4        0.26       -0.55      3.73 o
  -8   4   4       80.07       80.77      4.59 o
  -7   4   4       37.19       43.34      3.46 o
  -6   4   4       10.27        9.09      3.01 o
  -5   4   4      183.06      174.45      4.45 o
  -4   4   4      682.90      700.60     15.82 o
  -3   4   4     1325.62     1292.58     18.90 o
  -2   4   4     1774.96     1815.64     22.98 o
  -1   4   4     1480.71     1604.65     20.56 o
   0   4   4      469.92      417.48      7.23 o
   1   4   4     1511.09     1638.57     26.86 o
   2   4   4     1772.64     1826.61     30.00 o
   3   4   4     1333.34     1327.89     19.00 o
   4   4   4      676.53      685.54     15.24 o
   5   4   4      177.66      166.65      8.40 o
   6   4   4       10.34       13.65      1.58 o
   7   4   4       33.97       39.71      3.17 o
   8   4   4       78.42       84.14      4.69 o
   9   4   4        0.31       -3.73      3.73 o
  10   4   4       15.56       12.03      5.60 o
  -9   5   4        1.57        4.36      4.22 o
  -8   5   4        7.23        3.11      6.43 o
  -7   5   4       54.97       44.78      3.67 o
  -6   5   4      355.36      331.91      7.26 o
  -5   5   4      194.66      178.41      6.39 o
  -4   5   4       53.29       48.28      2.02 o
  -3   5   4        3.70        4.34      1.01 o
  -2   5   4      181.55      172.66      4.31 o
  -1   5   4       44.00       41.39      1.83 o
   0   5   4     1890.62     1921.08     27.61 o
   1   5   4       40.18       35.65      2.82 o
   2   5   4      181.00      165.70      4.74 o
   3   5   4        4.84        4.63      1.20 o
   4   5   4       50.13       49.12      2.78 o
   5   5   4      200.85      192.19      6.10 o
   6   5   4      349.42      320.37     11.98 o
   7   5   4       56.43       50.47      3.46 o
   8   5   4        7.42        4.29      3.25 o
  -9   6   4        0.19       -3.80      3.80 o
  -8   6   4       17.70       22.92      3.27 o
  -7   6   4       56.91       57.60      4.30 o
  -6   6   4       28.26       27.37      2.19 o
  -5   6   4       67.50       69.22      3.24 o
  -4   6   4      306.17      283.33      6.13 o
  -3   6   4       96.28      104.75      3.87 o
  -2   6   4       20.68       25.96      2.08 o
  -1   6   4      455.18      440.37      9.06 o
   0   6   4      477.28      532.72     10.59 o
   1   6   4      452.59      445.22     16.88 o
   2   6   4       27.03       26.63      3.94 o
   3   6   4       88.52       97.77      7.07 o
   4   6   4      301.57      286.70      7.99 o
   5   6   4       69.84       71.17      5.61 o
   6   6   4       26.51       29.38      7.82 o
   7   6   4       55.33       59.46      3.89 o
   8   6   4       17.58       21.37      4.49 o
  -8   7   4        5.01        6.26      2.99 o
  -7   7   4       10.92       17.34      3.06 o
  -6   7   4      177.78      188.63      5.79 o
  -5   7   4       23.15       22.72      2.35 o
  -4   7   4      105.09      106.35      3.44 o
  -3   7   4        7.82        7.48      2.36 o
  -2   7   4      722.39      763.44     14.20 o
  -1   7   4      215.77      219.51      7.70 o
   0   7   4      102.71      101.12      5.75 o
   1   7   4      223.27      218.81     11.12 o
   2   7   4      709.09      686.08     25.82 o
   3   7   4        8.09        2.28      3.11 o
   4   7   4      108.32      110.67      4.65 o
   5   7   4       22.99       23.33      6.33 o
   6   7   4      179.02      188.53      6.80 o
   7   7   4       10.85       11.55      4.22 o
   8   7   4        5.16        1.11      3.46 o
  -8   8   4       13.31       14.30      3.66 o
  -7   8   4       37.70       41.34      6.05 o
  -6   8   4       34.21       34.13      3.91 o
  -5   8   4       56.61       67.10      3.77 o
  -4   8   4       79.58       76.19      3.92 o
  -3   8   4       76.05       66.45      2.97 o
  -2   8   4      125.47      120.84      5.17 o
  -1   8   4      292.77      294.40      6.57 o
   0   8   4        5.19       11.55      3.66 o
   1   8   4      296.31      276.89     13.78 o
   2   8   4      131.69      120.44      8.81 o
   3   8   4       79.58       54.08      6.30 o
   4   8   4       81.49       75.75      7.48 o
   5   8   4       57.05       59.99      9.10 o
   6   8   4       33.44       30.26      3.61 o
   7   8   4       37.94       40.33      6.29 o
   8   8   4       13.73       16.46      5.12 o
  -7   9   4        1.63        0.45      2.84 o
  -6   9   4       23.27       30.08      4.01 o
  -5   9   4        1.77       -0.97      1.77 o
  -4   9   4       37.70       35.74      4.21 o
  -3   9   4       34.00       36.32      3.46 o
  -2   9   4       62.14       58.71      3.72 o
  -1   9   4      322.84      320.65     10.78 o
   0   9   4       29.77       37.69      3.91 o
   1   9   4      322.25      299.98     14.65 o
   2   9   4       64.00       54.89      4.64 o
   3   9   4       33.40       32.95      3.90 o
   4   9   4       37.52       42.05      4.37 o
   5   9   4        1.81       -0.45      2.47 o
   6   9   4       22.19       25.79      4.29 o
   7   9   4        1.51       -2.14      3.39 o
  -6  10   4       21.86       31.51      4.33 o
  -5  10   4       12.14       15.62      2.77 o
  -4  10   4        5.31        7.40      2.32 o
  -3  10   4       16.46       11.60      2.38 o
  -2  10   4       12.97       14.69      2.61 o
  -1  10   4       35.27       39.33      5.67 o
   0  10   4       39.30       34.60      8.30 o
   1  10   4       34.62       37.30      9.82 o
   2  10   4       12.96       10.45      4.81 o
   3  10   4       16.82       13.87      3.42 o
   4  10   4        5.76        6.49      3.03 o
   5  10   4       12.08       15.01      3.61 o
   6  10   4       22.20       36.93      6.71 o
  -5  11   4        8.96        7.50      3.51 o
  -4  11   4       11.37       19.25      7.47 o
  -3  11   4        1.53       -1.17      1.98 o
  -2  11   4       25.09       32.93      5.15 o
  -1  11   4       33.77       31.20      4.37 o
   0  11   4       26.66       37.57      9.58 o
   1  11   4       34.24       26.97      6.88 o
   2  11   4       25.10       28.91      4.70 o
   3  11   4        1.18       -1.67      2.73 o
   4  11   4       11.19       17.80      6.67 o
   5  11   4        8.74        7.01     10.34 o
  -3  12   4        3.35        0.49      4.67 o
  -2  12   4        7.19        7.89      3.45 o
  -1  12   4       22.61       31.02      4.88 o
   0  12   4        3.32        1.21      3.08 o
   1  12   4       22.92       28.09      4.62 o
   2  12   4        7.03        8.68      3.76 o
   3  12   4        3.31        1.73      3.56 o
   1   0   5      285.55      274.46      3.71 o
   2   0   5      299.76      327.99      4.95 o
   3   0   5      269.73      259.88      5.64 o
   4   0   5        1.76        1.84      1.52 o
   5   0   5      565.80      573.49     11.11 o
   6   0   5      992.19      938.34     20.98 o
   7   0   5      224.08      223.42      7.31 o
   8   0   5        4.38        0.57      2.17 o
   9   0   5        2.36        4.69      2.62 o
  10   0   5       34.63       37.37      4.58 o
 -10   1   5       24.01       24.89      4.18 o
  -9   1   5       21.72       22.13      5.46 o
  -8   1   5      264.50      274.00     14.32 o
  -7   1   5       56.27       53.12      3.56 o
  -6   1   5      152.35      157.01      4.21 o
  -5   1   5      240.45      240.12      7.24 o
  -4   1   5     1633.86     1710.34     34.68 o
  -3   1   5      415.78      373.46     10.82 o
  -2   1   5     2322.81     2313.09     36.16 o
  -1   1   5     3709.33     3924.79     47.25 o
   0   1   5     6356.55     6557.39     71.80 o
   1   1   5     3656.27     3862.94     43.00 o
   2   1   5     2249.83     2231.37     25.41 o
   3   1   5      400.45      356.49      5.53 o
   4   1   5     1661.63     1699.17     21.71 o
   5   1   5      230.40      230.20      5.71 o
   6   1   5      148.32      155.35      3.91 o
   7   1   5       54.85       56.66      2.48 o
   8   1   5      260.58      276.45      9.53 o
   9   1   5       21.89       12.65      3.16 o
  10   1   5       24.02       27.63      6.22 o
 -10   2   5       25.84       30.91      6.64 o
  -9   2   5        6.10        5.95      4.22 o
  -8   2   5       77.70       83.22      7.82 o
  -7   2   5        7.52        8.99      1.76 o
  -6   2   5      408.34      358.40      7.86 o
  -5   2   5      105.88      110.10      6.45 o
  -4   2   5       99.34      121.62      4.65 o
  -3   2   5     1523.88     1598.41     25.88 o
  -2   2   5     3213.82     3473.69     47.32 o
  -1   2   5      549.48      586.17      8.03 o
   0   2   5     1191.94     1247.59     15.89 o
   1   2   5      549.44      589.65      9.12 o
   2   2   5     3213.27     3454.44     54.73 o
   3   2   5     1507.64     1556.04     22.19 o
   4   2   5       97.99      116.41      2.61 o
   5   2   5      103.93      101.34      2.96 o
   6   2   5      401.09      373.86      6.98 o
   7   2   5        8.36       10.07      2.04 o
   8   2   5       78.34       82.26      3.91 o
   9   2   5        5.47        4.44      2.74 o
  10   2   5       25.99       26.56      6.57 o
 -10   3   5       33.21       45.65      7.47 o
  -9   3   5       34.10       35.76      6.57 o
  -8   3   5      149.74      142.67      5.83 o
  -7   3   5       71.67       66.94      3.78 o
  -6   3   5      313.19      297.79     14.97 o
  -5   3   5      444.13      457.59     11.60 o
  -4   3   5      950.70      998.19     17.40 o
  -3   3   5      246.74      262.37      5.09 o
  -2   3   5     1762.58     1730.69     24.28 o
  -1   3   5     3614.07     3666.37     78.41 o
   0   3   5      205.67      188.13      5.47 o
   1   3   5     3622.62     3669.75     50.23 o
   2   3   5     1718.61     1663.51     27.94 o
   3   3   5      259.50      269.75      4.73 o
   4   3   5      960.75     1011.00     16.86 o
   5   3   5      441.81      454.44      8.94 o
   6   3   5      308.85      313.85      6.87 o
   7   3   5       70.69       64.70      3.86 o
   8   3   5      152.76      158.12      8.20 o
   9   3   5       33.27       40.12      7.06 o
  10   3   5       33.08       45.58      7.75 o
  -9   4   5        5.34        5.74      4.42 o
  -8   4   5       58.12       70.87      7.54 o
  -7   4   5       84.77       73.50      6.99 o
  -6   4   5      108.09      108.69      5.04 o
  -5   4   5      263.82      252.57      5.91 o
  -4   4   5      168.57      164.03      5.34 o
  -3   4   5      202.16      213.08      6.18 o
  -2   4   5      473.86      489.10      7.16 o
  -1   4   5       26.81       28.58      1.72 o
   0   4   5      654.92      724.15     11.45 o
   1   4   5       29.09       29.99      1.63 o
   2   4   5      461.36      484.61      9.64 o
   3   4   5      201.64      197.15      4.39 o
   4   4   5      168.09      167.52      3.96 o
   5   4   5      265.02      254.27      7.07 o
   6   4   5      113.27      121.09      3.82 o
   7   4   5       80.44       74.67      4.22 o
   8   4   5       57.27       63.37      7.56 o
   9   4   5        5.72        0.62      4.29 o
  -9   5   5        4.94        8.23      4.84 o
  -8   5   5        9.22       10.68      3.01 o
  -7   5   5       23.92       16.27      2.69 o
  -6   5   5       53.45       57.83      4.58 o
  -5   5   5      650.47      621.37     12.25 o
  -4   5   5      139.98      134.42     11.00 o
  -3   5   5      244.24      230.39      5.16 o
  -2   5   5       44.12       43.06      2.01 o
  -1   5   5     1301.60     1274.87     21.68 o
   0   5   5      338.23      325.08      7.35 o
   1   5   5     1287.82     1293.11     27.23 o
   2   5   5       45.53       46.24      4.02 o
   3   5   5      242.58      228.87      7.12 o
   4   5   5      150.01      140.03      4.49 o
   5   5   5      666.33      649.27     14.67 o
   6   5   5       51.77       62.57      3.57 o
   7   5   5       23.03       19.47      2.49 o
   8   5   5        9.14       16.39      4.29 o
   9   5   5        5.01       10.23      5.25 o
  -9   6   5       82.88       95.04      9.41 o
  -8   6   5       16.77       13.56      2.95 o
  -7   6   5       34.84       30.86      3.48 o
  -6   6   5       11.90        8.19      1.66 o
  -5   6   5      100.65       91.51      3.72 o
  -4   6   5      271.82      253.15      5.29 o
  -3   6   5       72.81       72.19      2.82 o
  -2   6   5      124.30      132.04      3.92 o
  -1   6   5      167.11      161.19      4.58 o
   0   6   5        6.66        4.76      1.32 o
   1   6   5      169.87      168.94      9.03 o
   2   6   5      124.29      121.53      7.84 o
   3   6   5       74.91       83.81      6.51 o
   4   6   5      272.82      253.01      7.16 o
   5   6   5       97.19       91.24      9.39 o
   6   6   5       12.59       11.27      2.05 o
   7   6   5       33.74       26.49      4.91 o
   8   6   5       16.58        3.18      3.66 o
   9   6   5       82.83       97.05      8.79 o
  -8   7   5        7.20        6.49      2.95 o
  -7   7   5        4.74        8.28      2.74 o
  -6   7   5       39.71       41.93      3.54 o
  -5   7   5      125.77      117.60      5.12 o
  -4   7   5        0.41        0.37      1.09 o
  -3   7   5      114.85      103.15      3.69 o
  -2   7   5       33.58       39.30      2.95 o
  -1   7   5      408.65      394.06      8.75 o
   0   7   5       83.35      101.48      3.91 o
   1   7   5      403.21      404.49     16.62 o
   2   7   5       30.15       30.44      4.98 o
   3   7   5      114.26      110.76      8.18 o
   4   7   5        0.06       -2.49      2.49 o
   5   7   5      125.22      122.78      4.84 o
   6   7   5       38.94       25.80      5.19 o
   7   7   5        4.80        8.64      4.01 o
   8   7   5        6.47        5.19      4.08 o
  -8   8   5        0.53       -0.41      2.87 o
  -7   8   5        9.59        8.26      2.96 o
  -6   8   5       11.70       11.01      3.04 o
  -5   8   5      132.45      143.20      5.37 o
  -4   8   5        7.39        7.82      2.07 o
  -3   8   5      360.08      351.53      7.29 o
  -2   8   5        6.37        1.23      1.46 o
  -1   8   5      195.57      189.79      5.73 o
   0   8   5       81.65       69.61      6.58 o
   1   8   5      190.68      208.36     11.46 o
   2   8   5        6.10        4.77      3.53 o
   3   8   5      356.24      347.30     16.30 o
   4   8   5        6.70        6.08      3.80 o
   5   8   5      130.80      149.97     10.81 o
   6   8   5       12.09       21.23      4.98 o
   7   8   5        9.09        5.32      4.08 o
   8   8   5        0.49       -3.46      3.46 o
  -7   9   5        5.83        7.02      3.25 o
  -6   9   5       19.53       26.47      4.02 o
  -5   9   5       31.97       29.37      3.00 o
  -4   9   5       61.30       70.70      4.08 o
  -3   9   5        5.17        4.72      2.06 o
  -2   9   5       83.23       80.01      4.29 o
  -1   9   5        8.38        6.71      2.59 o
   0   9   5       46.79       34.74      5.54 o
   1   9   5        8.59        5.05      3.66 o
   2   9   5       82.77       78.59      7.96 o
   3   9   5        5.13        6.15      3.80 o
   4   9   5       61.14       65.20      7.61 o
   5   9   5       31.08       33.80      8.92 o
   6   9   5       19.65       26.35      6.05 o
   7   9   5        5.65        3.66      4.22 o
  -6  10   5        0.28        0.46      2.87 o
  -5  10   5        1.04        1.34      2.20 o
  -4  10   5        4.18        1.91      2.24 o
  -3  10   5        7.61        7.14      2.33 o
  -2  10   5       52.95       66.64      4.27 o
  -1  10   5       61.31       54.81      4.94 o
   0  10   5        2.88        3.18      5.05 o
   1  10   5       60.59       63.35      5.21 o
   2  10   5       52.23       63.45      5.33 o
   3  10   5        8.24        8.31      3.49 o
   4  10   5        4.19        1.87      3.91 o
   5  10   5        0.86        4.89      3.04 o
   6  10   5        0.19       -1.94      4.15 o
  -5  11   5       21.91       22.45      4.16 o
  -4  11   5        2.91       -1.09      2.29 o
  -3  11   5        7.28        9.99      2.58 o
  -2  11   5       17.70       15.26      3.61 o
  -1  11   5        7.19       10.52      3.54 o
   0  11   5       66.86      101.81      6.90 o
   1  11   5        6.89        6.86      3.32 o
   2  11   5       18.13       20.25      6.15 o
   3  11   5        7.08       10.94      3.43 o
   4  11   5        2.81        2.83      3.19 o
   5  11   5       22.18       29.24     10.62 o
  -3  12   5        0.72       -3.81      4.84 o
  -2  12   5       17.30       22.25      4.33 o
  -1  12   5        0.35        2.54      3.66 o
   0  12   5       22.23       31.87      4.76 o
   1  12   5        0.31        1.84      3.12 o
   2  12   5       16.65       25.10      8.75 o
   3  12   5        0.74        5.20      3.62 o
   0   0   6     2880.09     2936.29     46.18 o
   1   0   6     7781.59     8301.16     90.67 o
   2   0   6     1757.88     1835.51     22.95 o
   3   0   6     1259.25     1273.90     16.47 o
   4   0   6        0.09        0.89      0.80 o
   5   0   6     3252.25     3276.27     52.30 o
   6   0   6        1.43        2.48      0.72 o
   7   0   6      130.50      142.59     11.02 o
   8   0   6        2.94       -0.14      3.39 o
   9   0   6       19.37       25.47      3.71 o
  10   0   6        4.82        7.56      3.21 o
 -10   1   6       20.87       20.99      3.98 o
  -9   1   6       51.27       55.28      7.20 o
  -8   1   6       43.46       54.04      6.99 o
  -7   1   6      152.92      138.58      3.51 o
  -6   1   6      398.88      393.12      8.27 o
  -5   1   6      861.59      850.43     33.15 o
  -4   1   6      365.09      376.57      9.95 o
  -3   1   6      327.48      315.19      6.65 o
  -2   1   6      757.12      841.52     14.48 o
  -1   1   6     2902.50     2978.63     33.12 o
   0   1   6       62.33       72.92      1.65 o
   1   1   6     2897.73     2958.25     33.11 o
   2   1   6      742.35      832.87     10.13 o
   3   1   6      321.77      318.43      4.57 o
   4   1   6      366.31      389.56      6.74 o
   5   1   6      844.88      806.73     12.63 o
   6   1   6      394.47      399.03      8.73 o
   7   1   6      156.82      149.24      4.74 o
   8   1   6       40.07       38.66      3.81 o
   9   1   6       51.39       55.89      9.79 o
  10   1   6       21.27       19.29      6.22 o
 -10   2   6        1.01       -1.31      4.01 o
  -9   2   6      135.20      147.94     11.43 o
  -8   2   6       49.18       52.45      6.78 o
  -7   2   6       85.73       87.73      4.06 o
  -6   2   6      317.60      318.97      8.99 o
  -5   2   6      669.87      683.67     23.57 o
  -4   2   6      168.56      155.53      5.50 o
  -3   2   6      231.93      280.05      5.25 o
  -2   2   6      437.90      448.20      7.53 o
  -1   2   6     4248.48     4413.56     53.30 o
   0   2   6       85.37       79.63      2.14 o
   1   2   6     4230.04     4345.27     53.19 o
   2   2   6      458.37      463.14      7.67 o
   3   2   6      233.05      282.91      5.27 o
   4   2   6      162.32      146.98      2.93 o
   5   2   6      685.01      672.99      9.53 o
   6   2   6      320.49      324.09      6.44 o
   7   2   6       83.67       90.97      3.15 o
   8   2   6       46.21       58.99      4.36 o
   9   2   6      134.01      150.17     13.51 o
  10   2   6        1.03       -3.46      3.73 o
 -10   3   6        4.90       -3.32      3.94 o
  -9   3   6       30.04       27.67      6.22 o
  -8   3   6       29.42       32.09      5.74 o
  -7   3   6        4.95        4.35      1.85 o
  -6   3   6      154.09      147.70      9.16 o
  -5   3   6      391.24      386.82     15.64 o
  -4   3   6       14.61       15.82      1.71 o
  -3   3   6       52.92       53.53      2.07 o
  -2   3   6      208.58      226.48      4.62 o
  -1   3   6      340.77      340.49      5.25 o
   0   3   6     1155.45     1134.66     16.78 o
   1   3   6      330.66      336.33      6.16 o
   2   3   6      199.66      222.32      5.75 o
   3   3   6       56.70       50.75      2.73 o
   4   3   6       16.32       16.05      1.55 o
   5   3   6      384.90      383.61      6.55 o
   6   3   6      151.95      144.68      3.90 o
   7   3   6        5.40        9.91      1.74 o
   8   3   6       28.68       22.17      2.50 o
   9   3   6       29.08       29.12      6.36 o
  10   3   6        4.98        3.04      4.70 o
  -9   4   6       59.85       55.29      7.54 o
  -8   4   6       91.79       89.62      5.92 o
  -7   4   6       42.39       43.53      3.54 o
  -6   4   6       41.60       38.24      3.24 o
  -5   4   6      476.41      438.21     10.98 o
  -4   4   6      602.60      611.20     16.72 o
  -3   4   6      214.98      225.09      6.66 o
  -2   4   6      915.14      857.22     15.49 o
  -1   4   6      303.13      315.00      5.17 o
   0   4   6      209.99      225.81      4.80 o
   1   4   6      299.77      326.29      6.18 o
   2   4   6      907.85      865.43     18.99 o
   3   4   6      218.20      215.06      8.52 o
   4   4   6      599.44      606.46     10.90 o
   5   4   6      481.82      444.98     10.60 o
   6   4   6       42.20       39.61      2.27 o
   7   4   6       42.25       43.23      3.11 o
   8   4   6       91.11       99.03     11.98 o
   9   4   6       59.93       66.71      8.44 o
  -9   5   6       60.68       90.17      9.07 o
  -8   5   6       11.83       11.45      3.80 o
  -7   5   6       22.76       21.93      3.04 o
  -6   5   6       86.25       92.67      3.43 o
  -5   5   6       71.24       71.68      5.71 o
  -4   5   6      114.83      113.18      4.71 o
  -3   5   6      124.74      118.35      4.93 o
  -2   5   6      525.42      546.96     10.21 o
  -1   5   6      213.66      222.34      5.22 o
   0   5   6      214.27      216.29     14.86 o
   1   5   6      210.39      215.57      5.72 o
   2   5   6      521.72      546.75     13.46 o
   3   5   6      126.84      136.07      5.21 o
   4   5   6      113.48      101.97      4.54 o
   5   5   6       69.03       73.73      5.40 o
   6   5   6       87.51       92.48      4.05 o
   7   5   6       22.51       20.40      4.43 o
   8   5   6       11.88       13.69      4.36 o
   9   5   6       59.06       61.40      9.06 o
  -9   6   6       39.04       61.08      7.95 o
  -8   6   6       16.62       25.75      4.08 o
  -7   6   6       28.10       31.05      8.40 o
  -6   6   6      101.94      103.67      4.00 o
  -5   6   6        7.49        4.90      1.65 o
  -4   6   6      386.58      350.65     10.95 o
  -3   6   6       87.96       88.62      4.84 o
  -2   6   6      762.72      724.54     13.32 o
  -1   6   6      418.95      417.16      8.66 o
   0   6   6       42.13       35.19      3.18 o
   1   6   6      408.66      406.85     16.29 o
   2   6   6      753.55      691.40     24.96 o
   3   6   6       84.15       84.24      7.00 o
   4   6   6      395.21      406.44     16.53 o
   5   6   6        8.26        2.83      1.33 o
   6   6   6      104.75      110.91      8.59 o
   7   6   6       27.02       24.90      4.91 o
   8   6   6       15.75       24.55      5.05 o
   9   6   6       39.76       40.82      4.92 o
  -8   7   6        0.57       -0.62      4.98 o
  -7   7   6       19.11       21.40      3.40 o
  -6   7   6       16.09       19.50      5.50 o
  -5   7   6        1.87        1.81      1.74 o
  -4   7   6       48.59       41.71      2.16 o
  -3   7   6      239.49      239.58      5.93 o
  -2   7   6      371.71      404.44      8.78 o
  -1   7   6       10.79       10.13      1.69 o
   0   7   6     1339.39     1387.03     24.39 o
   1   7   6       10.49       12.24      3.66 o
   3   7   6      239.95      238.83     12.58 o
   4   7   6       46.81       55.64      6.30 o
   5   7   6        2.05       -0.07      3.32 o
   6   7   6       15.87       26.90      5.19 o
   7   7   6       18.50       24.83      5.26 o
   8   7   6        0.54        0.21      3.46 o
  -8   8   6       13.83       12.48      3.52 o
  -7   8   6        1.69        2.44      2.72 o
  -6   8   6        8.33       14.01      3.19 o
  -5   8   6      127.98      126.22     12.42 o
  -4   8   6      104.03       92.03      4.42 o
  -3   8   6      125.07      119.93      8.17 o
  -2   8   6      100.29      101.39      4.06 o
  -1   8   6      171.37      165.94      5.52 o
   0   8   6        0.06        1.11      2.83 o
   1   8   6      161.59      160.96     10.20 o
   2   8   6      101.48       96.09      8.24 o
   3   8   6      127.72      112.15      8.94 o
   4   8   6      102.76      112.70      9.28 o
   5   8   6      127.70      150.44     10.53 o
   6   8   6        9.37        5.95      3.94 o
   7   8   6        1.37        0.55      3.73 o
   8   8   6       13.51       13.55      5.12 o
  -7   9   6        0.02        5.49      3.14 o
  -6   9   6        8.77       12.70      3.36 o
  -5   9   6        5.46        1.20      2.01 o
  -4   9   6       29.90       33.45      3.59 o
  -3   9   6       47.30       53.16      3.74 o
  -2   9   6      195.35      194.83      6.64 o
  -1   9   6        9.33        6.33      2.59 o
   0   9   6       36.96       23.11      5.05 o
   1   9   6        9.21        5.81      3.94 o
   2   9   6      190.60      191.80     12.14 o
   3   9   6       49.46       55.49      6.92 o
   4   9   6       29.75       32.92      5.88 o
   5   9   6        5.31        7.88      4.42 o
   6   9   6        8.71        8.50      4.63 o
   7   9   6        0.02        4.98      4.22 o
  -6  10   6       25.14       31.94      4.62 o
  -5  10   6        3.72        2.44      2.23 o
  -4  10   6        9.81        7.86      2.41 o
  -3  10   6        4.28        7.67      2.42 o
  -2  10   6        9.23       12.57      2.62 o
  -1  10   6       55.82       53.03      4.92 o
   0  10   6       33.51       29.73      4.20 o
   1  10   6       54.41       56.12      7.20 o
   2  10   6        9.35       12.86      4.98 o
   3  10   6        4.13       10.78      4.56 o
   4  10   6       10.28        6.57      4.70 o
   5  10   6        3.50        4.18      2.93 o
   6  10   6       24.98       42.74      7.26 o
  -4  11   6        4.38        5.39      2.47 o
  -3  11   6        3.23        1.86      2.25 o
  -2  11   6       20.04       20.20      5.60 o
  -1  11   6       14.06       12.76      3.76 o
   0  11   6        8.42       13.53      3.66 o
   1  11   6       13.08       14.71      6.12 o
   2  11   6       20.64       27.17      7.19 o
   3  11   6        2.65        5.32      3.18 o
   4  11   6        4.47        1.96      6.22 o
   5  11   6        3.77        3.80      4.77 o
  -3  12   6       49.04       48.77      5.43 o
  -2  12   6        3.85        6.18      3.59 o
  -1  12   6        7.02        5.94      3.59 o
   0  12   6        0.39        3.57      3.36 o
   1  12   6        6.85        6.44      3.69 o
   2  12   6        3.76        1.75      3.31 o
   3  12   6       49.32       53.68      5.97 o
   1   0   7      219.11      224.56      3.42 o
   2   0   7     1169.50     1157.11     15.05 o
   3   0   7       42.29       46.23      1.73 o
   4   0   7        4.14        2.97      1.09 o
   5   0   7       19.97       31.03      2.94 o
   6   0   7        5.28       11.42      4.08 o
   7   0   7      123.29      130.30      9.43 o
   8   0   7        4.77        0.97      4.01 o
   9   0   7       45.94       53.11      4.73 o
  10   0   7        3.37       -2.07      4.15 o
 -10   1   7       12.37       10.53      3.39 o
  -9   1   7       13.96       13.83      4.98 o
  -8   1   7       68.55       80.43      8.03 o
  -7   1   7       19.80       24.07      3.25 o
  -6   1   7      445.40      429.45     18.30 o
  -5   1   7      104.46      106.06      7.69 o
  -4   1   7      993.96      984.04     17.29 o
  -3   1   7      191.34      214.09      5.16 o
  -2   1   7     2209.67     2351.00     37.84 o
  -1   1   7      788.22      827.35      9.91 o
   0   1   7      245.06      279.83      4.02 o
   1   1   7      767.20      800.68      9.87 o
   2   1   7     2229.25     2352.22     26.71 o
   3   1   7      190.67      219.72      3.54 o
   4   1   7      980.64      970.81     14.85 o
   5   1   7      105.96      108.62      3.04 o
   6   1   7      452.21      460.22      7.91 o
   7   1   7       19.12       21.20      2.81 o
   8   1   7       68.75       73.22      4.87 o
   9   1   7       15.11       15.25      3.15 o
  10   1   7       12.00        8.78      4.98 o
 -10   2   7        1.45       -3.73      3.73 o
  -9   2   7        3.05        9.61      4.84 o
  -8   2   7       42.74       47.60      6.57 o
  -7   2   7       21.48       25.70      2.46 o
  -6   2   7      141.57      134.69      9.02 o
  -5   2   7      139.38      132.79      8.60 o
  -4   2   7        9.30       15.01      3.94 o
  -3   2   7      371.06      415.02      7.23 o
  -2   2   7     2734.53     2862.39     39.71 o
  -1   2   7       79.87       89.74      2.06 o
   0   2   7       88.88       91.87      2.18 o
   1   2   7       75.61       85.24      3.25 o
   2   2   7     2780.09     2870.70     39.88 o
   3   2   7      369.02      413.62      7.28 o
   4   2   7        9.48       12.72      0.93 o
   5   2   7      147.79      144.82      3.12 o
   6   2   7      143.14      140.51      6.04 o
   7   2   7       21.32       21.25      2.14 o
   8   2   7       42.58       42.12      3.81 o
   9   2   7        3.35        9.26      5.05 o
  10   2   7        1.19        0.41      4.22 o
  -9   3   7       10.78       17.08      5.60 o
  -8   3   7       35.66       44.83      6.43 o
  -7   3   7       64.33       56.11      3.65 o
  -6   3   7      139.80      140.98      9.08 o
  -5   3   7      754.09      789.90     26.76 o
  -4   3   7      250.69      245.26      7.10 o
  -3   3   7      275.36      300.61      6.66 o
  -2   3   7      954.70      974.70     15.16 o
  -1   3   7     2144.06     2145.91     26.79 o
   0   3   7      108.14      119.99      2.70 o
   1   3   7     2136.49     2118.09     26.95 o
   2   3   7      982.89     1036.48     17.75 o
   3   3   7      271.98      291.50      7.96 o
   4   3   7      240.98      224.18      5.70 o
   5   3   7      755.86      766.14     10.83 o
   6   3   7      135.52      137.03      5.58 o
   7   3   7       66.05       54.40      3.04 o
   8   3   7       34.72       30.84      3.94 o
   9   3   7       11.45        4.77      4.56 o
  -9   4   7        0.76       10.58      5.18 o
  -8   4   7       24.95       41.98      6.22 o
  -7   4   7       45.70       39.51      3.53 o
  -6   4   7      162.48      167.10      6.62 o
  -5   4   7      134.11      142.60      5.19 o
  -4   4   7        4.61        2.51      1.53 o
  -3   4   7      225.79      219.46      6.80 o
  -2   4   7      163.04      164.16      5.78 o
  -1   4   7      746.68      712.19     13.29 o
   0   4   7        9.70        8.69      1.18 o
   1   4   7      739.68      697.22     13.24 o
   2   4   7      168.33      174.75      7.26 o
   3   4   7      236.06      221.78      6.81 o
   4   4   7        4.18        5.29      1.61 o
   5   4   7      128.26      132.25      5.03 o
   6   4   7      167.15      173.31     17.86 o
   7   4   7       44.04       49.29      4.30 o
   8   4   7       26.44       31.39      5.36 o
   9   4   7        0.72        2.26      2.77 o
  -9   5   7       51.37       63.93      8.23 o
  -8   5   7       15.42       10.77      2.82 o
  -7   5   7       14.14       14.02      2.77 o
  -6   5   7       21.30       23.69      2.02 o
  -5   5   7      711.69      717.96     16.78 o
  -4   5   7       43.74       43.42      3.23 o
  -3   5   7        4.44        2.64      1.61 o
  -2   5   7      116.06      100.25     11.53 o
  -1   5   7      985.74      997.60     17.77 o
   0   5   7      131.32      134.47      5.42 o
   1   5   7      997.85      984.70     22.36 o
   2   5   7      114.74      115.68      6.35 o
   3   5   7        5.51        5.09      1.66 o
   4   5   7       44.37       48.78      3.34 o
   5   5   7      701.01      691.21     25.42 o
   6   5   7       20.71       17.84      4.15 o
   7   5   7       14.91       16.39      4.29 o
   8   5   7       16.10       14.85      4.11 o
   9   5   7       52.05       57.48      8.79 o
  -8   6   7        6.53        2.63      2.63 o
  -7   6   7        6.10        4.28      2.56 o
  -6   6   7       17.93       10.86      1.92 o
  -5   6   7      288.63      259.87      8.37 o
  -4   6   7      133.39      152.40      8.77 o
  -3   6   7      782.14      730.65     17.66 o
  -2   6   7      218.58      232.96      5.57 o
  -1   6   7       76.28       84.51      3.20 o
   0   6   7       68.06       64.77     11.36 o
   1   6   7       78.58       84.04      4.65 o
   2   6   7      221.76      216.21     11.33 o
   3   6   7      772.08      762.73     26.48 o
   4   6   7      137.73      143.34      9.36 o
   5   6   7      281.90      267.38     13.70 o
   6   6   7       18.02        9.06      3.73 o
   7   6   7        6.27        9.06      4.01 o
   8   6   7        6.02        9.13      4.36 o
   9   6   7       13.97       11.20      4.77 o
  -8   7   7       28.40       29.95      4.02 o
  -7   7   7        1.29       -0.33      3.18 o
  -6   7   7        6.96        0.13      2.18 o
  -5   7   7      201.37      174.95      7.55 o
  -4   7   7       80.36       86.95      4.87 o
  -3   7   7      105.22      113.93      3.64 o
  -2   7   7      112.17       95.80      3.61 o
  -1   7   7      111.33      109.71      4.94 o
   0   7   7       39.49       47.05      4.76 o
   1   7   7      113.85      107.37      8.04 o
   2   7   7      112.06       98.42      7.97 o
   4   7   7       83.38       79.85      7.69 o
   5   7   7      202.82      191.43     11.66 o
   6   7   7        6.71        9.54      4.01 o
   7   7   7        1.34       -2.83      3.04 o
   8   7   7       28.31       33.68      6.09 o
  -7   8   7       11.43       14.01      3.40 o
  -6   8   7       15.22       20.11      3.59 o
  -5   8   7       53.62       46.25      4.61 o
  -4   8   7       39.13       36.90      4.13 o
  -3   8   7       46.81       50.96      7.27 o
  -2   8   7       79.35       71.71      3.50 o
  -1   8   7      188.88      187.47      5.72 o
   0   8   7        9.05        6.62      2.42 o
   1   8   7      190.23      203.88     11.73 o
   2   8   7       81.06       73.27      7.41 o
   3   8   7       49.22       40.83      6.09 o
   4   8   7       37.60       33.41      5.67 o
   5   8   7       54.45       56.88      7.06 o
   6   8   7       15.02       18.32      5.05 o
   7   8   7       11.55        9.61      4.49 o
  -7   9   7        5.66        7.78      4.60 o
  -6   9   7        1.10        2.64      2.90 o
  -5   9   7       30.09       29.29      3.05 o
  -4   9   7       45.39       50.39      3.61 o
  -3   9   7       31.62       31.80      3.22 o
  -2   9   7      200.13      185.58      8.07 o
  -1   9   7       21.89       23.96      3.54 o
   0   9   7       61.78       78.49      7.82 o
   1   9   7       21.62       19.09      4.91 o
   2   9   7      200.93      177.12     11.80 o
   3   9   7       32.86       33.27      6.16 o
   4   9   7       43.49       34.52      6.23 o
   5   9   7       30.77       38.94      6.50 o
   6   9   7        1.08       -1.73      3.80 o
   7   9   7        5.51        7.88      4.91 o
  -6  10   7        1.79       -2.53      2.65 o
  -5  10   7        0.45        0.06      4.36 o
  -4  10   7       24.30       29.82      3.32 o
  -3  10   7       52.48       52.66      3.97 o
  -2  10   7        7.24        8.43      2.41 o
  -1  10   7       49.46       48.85      6.78 o
   0  10   7      160.71      160.17     11.44 o
   1  10   7       48.95       49.40      7.06 o
   2  10   7        7.97       10.44      4.63 o
   3  10   7       53.17       43.87      6.92 o
   4  10   7       24.54       22.96      5.95 o
   5  10   7        0.56       -2.97      2.97 o
   6  10   7        1.93        3.94      4.77 o
  -4  11   7       38.06       45.41      4.08 o
  -3  11   7        2.59        1.65      2.38 o
  -2  11   7       37.99       37.81      3.78 o
  -1  11   7       27.55       30.29      4.38 o
   0  11   7        0.80        0.32      3.39 o
   1  11   7       27.76       33.54      5.05 o
   2  11   7       38.30       35.50      4.84 o
   3  11   7        2.56        3.41      3.20 o
   4  11   7       38.70       46.70      7.02 o
  -2  12   7        8.42        5.60      3.49 o
  -1  12   7       18.49       24.80      7.64 o
   0  12   7       24.54       29.00      7.57 o
   1  12   7       18.56       26.61      4.61 o
   2  12   7        8.24       13.01      4.10 o
   0   0   8      363.77      412.66      7.92 o
   1   0   8     2849.20     2949.80     33.11 o
   2   0   8        1.81        5.62      0.84 o
   3   0   8       10.71       15.37      1.53 o
   4   0   8      308.08      298.15      6.44 o
   5   0   8      941.85      982.54     17.33 o
   6   0   8       96.91       83.43      6.79 o
   7   0   8       26.86       21.51      4.70 o
   8   0   8      146.62      143.08     10.68 o
   9   0   8       84.05       88.19      5.78 o
  10   0   8       31.43       37.49      7.12 o
 -10   1   8        2.33        4.36      4.98 o
  -9   1   8       16.18       26.14      5.95 o
  -8   1   8       28.11       33.41      5.95 o
  -7   1   8      151.68      148.50      6.21 o
  -6   1   8      306.12      309.85      8.76 o
  -5   1   8        4.53        5.55      2.73 o
  -4   1   8       96.65      105.01      5.10 o
  -3   1   8      355.11      382.94     13.16 o
  -2   1   8      785.83      841.35     22.00 o
  -1   1   8      740.14      735.96     10.21 o
   0   1   8       90.90       93.09      2.00 o
   1   1   8      771.63      769.18      8.76 o
   2   1   8      776.24      845.11      9.69 o
   3   1   8      356.45      373.95      5.90 o
   4   1   8      105.02      100.33      2.48 o
   5   1   8        3.33        0.98      2.03 o
   6   1   8      301.19      301.89      6.87 o
   7   1   8      150.63      152.28     10.40 o
   8   1   8       26.50       23.60      3.30 o
   9   1   8       16.48       11.13      5.26 o
  10   1   8        2.37        3.80      4.84 o
  -9   2   8       31.14       38.53      6.85 o
  -8   2   8      113.73      104.40      9.35 o
  -7   2   8       10.90        6.77      1.84 o
  -6   2   8       66.09       60.30      6.37 o
  -5   2   8     1799.90     1809.32     52.83 o
  -4   2   8      321.92      326.50      9.52 o
  -3   2   8      112.28      102.11      4.51 o
  -2   2   8      895.59      951.57     16.03 o
  -1   2   8     1112.33     1125.89     14.76 o
   0   2   8        1.29        2.22      0.65 o
   1   2   8     1102.91     1120.65     14.93 o
   2   2   8      864.23      922.34     14.38 o
   3   2   8      109.38      111.02      3.11 o
   4   2   8      325.13      331.62      5.09 o
   5   2   8     1787.90     1713.00     22.06 o
   6   2   8       62.30       59.96      2.14 o
   7   2   8       10.58        9.11      1.76 o
   8   2   8      115.38      118.28      5.91 o
   9   2   8       32.08       35.34      6.71 o
  -9   3   8       39.46       36.46      6.85 o
  -8   3   8        7.27        9.54      4.84 o
  -7   3   8        4.81        3.28      1.90 o
  -6   3   8       17.23       19.92      4.36 o
  -5   3   8      122.74      125.35      8.67 o
  -4   3   8      486.17      473.05     11.96 o
  -3   3   8      220.68      206.48      5.23 o
  -2   3   8      364.13      374.48      7.89 o
  -1   3   8       64.83       61.72      1.99 o
   0   3   8      237.35      252.43      4.48 o
   1   3   8       68.28       67.26      2.14 o
   2   3   8      349.59      352.55      7.75 o
   3   3   8      214.48      190.25      5.17 o
   4   3   8      479.17      493.72     10.05 o
   5   3   8      130.58      140.08      2.69 o
   6   3   8       16.94       19.46      1.80 o
   7   3   8        5.16        3.76      1.52 o
   8   3   8        7.95        1.97      2.62 o
   9   3   8       41.00       63.92      8.30 o
  -9   4   8      101.19      118.69     10.66 o
  -8   4   8       46.65       37.85      6.37 o
  -7   4   8       13.04       13.87      2.60 o
  -6   4   8       38.86       43.73      5.81 o
  -5   4   8       55.15       57.12      3.46 o
  -4   4   8      477.17      449.14     28.86 o
  -3   4   8      126.55      128.81      5.06 o
  -2   4   8      664.87      648.03     15.43 o
  -1   4   8       60.04       56.20      2.22 o
   0   4   8      450.95      454.19      9.10 o
   1   4   8       55.88       54.56      2.76 o
   2   4   8      656.45      660.05     15.55 o
   3   4   8      119.67      117.56      5.34 o
   4   4   8      487.67      460.85     11.71 o
   5   4   8       56.53       55.45      3.36 o
   6   4   8       37.97       41.02      2.53 o
   7   4   8       13.67       15.48      3.42 o
   8   4   8       48.73       42.46      4.51 o
   9   4   8      102.53      109.03      6.82 o
  -9   5   8       46.49       43.45      7.26 o
  -8   5   8        0.69       -2.70      3.87 o
  -7   5   8       43.90       44.01      3.97 o
  -6   5   8       38.93       36.85      3.63 o
  -5   5   8      107.31      126.78      5.37 o
  -4   5   8       62.22       56.47      5.16 o
  -3   5   8      169.10      159.05      6.11 o
  -2   5   8      178.62      175.66      6.45 o
  -1   5   8        8.83        8.55      1.21 o
   0   5   8      658.73      572.69     14.39 o
   1   5   8        8.79       10.92      2.18 o
   2   5   8      190.08      190.18      9.87 o
   3   5   8      172.19      163.03      6.09 o
   4   5   8       63.93       51.67      3.49 o
   5   5   8      112.61      124.78      5.26 o
   6   5   8       38.43       34.31      5.26 o
   7   5   8       42.53       36.27      4.09 o
   8   5   8        0.80       -1.46      2.35 o
   9   5   8       47.92       59.39      5.51 o
  -8   6   8       44.51       55.69      7.89 o
  -7   6   8        0.08       -1.39      2.28 o
  -6   6   8      132.36      132.69     11.68 o
  -5   6   8       60.92       59.12      4.07 o
  -4   6   8      219.08      226.55      7.85 o
  -3   6   8       39.03       33.85      3.22 o
  -2   6   8     1317.00     1297.53     22.37 o
  -1   6   8      152.24      138.28      4.18 o
   0   6   8        0.83        2.78      1.90 o
   1   6   8      151.26      136.00      6.04 o
   2   6   8     1333.76     1321.30     41.47 o
   3   6   8       40.47       42.62      5.40 o
   4   6   8      224.05      233.49     12.44 o
   5   6   8       60.74       78.49      7.41 o
   6   6   8      130.96      131.47      9.77 o
   7   6   8        0.18        6.29      4.01 o
   8   6   8       45.82       45.10      5.02 o
  -8   7   8       14.02        8.23      5.39 o
  -7   7   8        8.79       11.18      3.87 o
  -6   7   8       28.94       30.14      4.12 o
  -5   7   8       28.90       32.38      6.05 o
  -4   7   8      218.42      220.46      8.06 o
  -3   7   8       83.49       71.93      4.58 o
  -2   7   8       52.40       46.07      2.53 o
  -1   7   8        2.58        3.04      1.36 o
   0   7   8      117.68      117.39      4.24 o
   1   7   8        3.38        2.35      3.04 o
   2   7   8       56.15       61.67      6.44 o
   3   7   8       81.98       73.48      7.13 o
   4   7   8      217.39      208.73     12.36 o
   5   7   8       29.21       22.96      4.98 o
   6   7   8       27.47       32.23      5.60 o
   7   7   8        9.61       14.80      4.98 o
   8   7   8       13.95       18.60      5.32 o
  -7   8   8       12.08       12.28      4.39 o
  -6   8   8       40.33       49.95      4.81 o
  -5   8   8        5.43        5.40      2.13 o
  -4   8   8       14.72       17.88      3.22 o
  -3   8   8        6.85        6.14      2.53 o
  -2   8   8      363.10      341.77     11.10 o
  -1   8   8       65.33       58.19      3.94 o
   0   8   8       15.14       14.37      2.91 o
   1   8   8       66.20       49.64      6.23 o
   2   8   8      357.21      357.27     16.71 o
   3   8   8        6.83        8.37      4.08 o
   4   8   8       14.17        8.85      4.15 o
   5   8   8        5.05        9.54      4.36 o
   6   8   8       40.28       44.62      6.78 o
   7   8   8       11.77       13.21      5.19 o
  -6   9   8        6.59        7.09      3.26 o
  -5   9   8        3.59        0.93      2.16 o
  -4   9   8       16.38       10.66      2.46 o
  -3   9   8        8.56        5.22      5.53 o
  -2   9   8        4.23        2.86      2.57 o
  -1   9   8      150.95      153.76      9.53 o
   0   9   8      139.94      126.79      9.64 o
   2   9   8        4.77        3.11      4.08 o
   3   9   8        8.94       12.86      4.56 o
   4   9   8       16.02       10.86      4.84 o
   5   9   8        3.31        1.31      3.73 o
   6   9   8        6.69        7.67      4.70 o
  -5  10   8       15.47       12.62      7.02 o
  -4  10   8        2.10        2.02      2.19 o
  -3  10   8       24.00       23.95      3.10 o
  -2  10   8        4.58        7.64      2.88 o
  -1  10   8       44.24       55.82      5.05 o
   0  10   8        1.82        0.55      4.01 o
   1  10   8       46.47       38.88      6.71 o
   2  10   8        4.86        1.31      4.01 o
   3  10   8       24.20       43.09      6.78 o
   4  10   8        2.23       -1.04      3.73 o
   5  10   8       15.77       11.75      5.32 o
  -4  11   8        4.46        3.69      2.60 o
  -3  11   8       26.48       27.33      3.61 o
  -2  11   8       23.40       23.00      4.05 o
  -1  11   8       15.33       10.79      3.59 o
   0  11   8       12.33        6.91      4.77 o
   1  11   8       14.79       15.70      5.74 o
   2  11   8       23.48       24.41      6.29 o
   3  11   8       26.53       23.79      6.43 o
   4  11   8        4.56       12.93      5.74 o
  -2  12   8        3.53        5.18      5.05 o
  -1  12   8       24.00       27.96      4.84 o
   0  12   8        2.93        1.22      3.24 o
   1  12   8       23.87       15.91      4.16 o
   2  12   8        3.59        1.52      4.84 o
   1   0   9      136.74      132.94      2.61 o
   2   0   9      992.72      896.95     11.12 o
   3   0   9      136.10      142.83      3.91 o
   4   0   9       64.33       60.50      2.87 o
   5   0   9      768.50      722.57     14.67 o
   6   0   9        0.62        1.05      1.10 o
   7   0   9       22.41       11.83      4.22 o
   8   0   9        0.12       -3.18      3.59 o
   9   0   9        0.17       -0.41      3.80 o
  -9   1   9       27.32       27.11      6.16 o
  -8   1   9      102.94       99.94      9.70 o
  -7   1   9        0.06        2.28      3.18 o
  -6   1   9      400.64      392.59     10.52 o
  -5   1   9      343.48      308.59      9.29 o
  -4   1   9      623.26      655.61     17.36 o
  -3   1   9       73.14       61.32      4.57 o
  -2   1   9     5257.55     5383.55     73.75 o
  -1   1   9       16.14       15.81      1.03 o
   0   1   9      158.02      161.63      2.73 o
   1   1   9       13.82       10.79      0.82 o
   2   1   9     5361.92     5499.78     56.10 o
   3   1   9       78.68       69.22      2.20 o
   4   1   9      629.00      654.87     10.57 o
   5   1   9      350.79      318.71      7.76 o
   6   1   9      393.01      371.38      7.92 o
   7   1   9        0.10        3.39      3.39 o
   8   1   9      104.90      110.63      7.69 o
   9   1   9       25.98       30.29      6.50 o
  -9   2   9        9.51       20.95      6.02 o
  -8   2   9       20.63       28.98      6.09 o
  -7   2   9        7.71        4.01      3.60 o
  -6   2   9       60.90       68.67      6.85 o
  -5   2   9      257.90      238.09     12.31 o
  -4   2   9       76.44       81.29      4.28 o
  -3   2   9      150.16      153.83      5.55 o
  -2   2   9      126.12      127.21      3.85 o
  -1   2   9      107.71      104.25      2.72 o
   0   2   9      233.64      234.71      4.25 o
   1   2   9      103.12       98.48      2.62 o
   2   2   9      114.09      116.77      2.57 o
   3   2   9      148.74      151.26      5.87 o
   4   2   9       77.14       79.78      2.30 o
   5   2   9      251.35      244.68      4.30 o
   6   2   9       63.71       75.17      2.52 o
   7   2   9        8.06        7.12      1.67 o
   8   2   9       20.50       16.60      5.32 o
   9   2   9       10.02       12.86      5.46 o
  -9   3   9       12.81        9.40      5.12 o
  -8   3   9       43.70       35.91      6.43 o
  -7   3   9       30.74       25.57      3.01 o
  -6   3   9      167.74      168.30     10.61 o
  -5   3   9      198.62      172.92     10.49 o
  -4   3   9      328.91      313.54     13.87 o
  -3   3   9       12.72       14.76      2.04 o
  -2   3   9      310.18      281.12      6.64 o
  -1   3   9      327.80      310.41      7.71 o
   0   3   9      257.80      255.15      5.14 o
   1   3   9      324.90      321.79      6.15 o
   2   3   9      300.17      281.14      5.80 o
   3   3   9       14.57       15.52      1.69 o
   4   3   9      322.73      307.70      7.37 o
   5   3   9      201.79      199.48      5.56 o
   6   3   9      176.87      180.79      4.88 o
   7   3   9       31.26       35.99      3.81 o
   8   3   9       43.47       43.97      4.44 o
   9   3   9       12.98       19.64      6.15 o
  -9   4   9        6.39        2.56      4.22 o
  -8   4   9       37.48       40.12      6.78 o
  -7   4   9       84.61       81.38      5.64 o
  -6   4   9       30.58       31.54      5.19 o
  -5   4   9       25.77       28.15      4.70 o
  -4   4   9      253.63      260.21      8.07 o
  -3   4   9       66.03       60.63      6.86 o
  -2   4   9       57.64       60.69      4.74 o
  -1   4   9      531.28      548.63     10.34 o
   0   4   9       50.57       65.16      2.79 o
   1   4   9      519.60      532.16     10.84 o
   2   4   9       60.68       66.69      9.31 o
   3   4   9       62.03       55.74      2.93 o
   4   4   9      252.87      255.41      6.71 o
   5   4   9       24.07       23.89      3.94 o
   6   4   9       29.52       22.75      3.35 o
   7   4   9       85.21       80.97     10.63 o
   8   4   9       38.63       48.39      4.98 o
   9   4   9        6.45        6.64      3.24 o
  -9   5   9       20.20       32.02      7.05 o
  -8   5   9       32.12       33.48      6.92 o
  -7   5   9        8.39       10.21      6.64 o
  -6   5   9      133.25      116.44      9.29 o
  -5   5   9      216.34      212.57      8.37 o
  -4   5   9       42.44       51.02      3.81 o
  -3   5   9      109.81      115.54      5.24 o
  -2   5   9        0.56        2.57      2.18 o
  -1   5   9      453.82      465.98      9.42 o
   0   5   9      130.25      123.74      4.07 o
   1   5   9      466.87      476.94     12.82 o
   2   5   9        1.04        0.55      2.56 o
   3   5   9      109.12      104.45      7.76 o
   4   5   9       42.58       40.69      5.54 o
   5   5   9      206.65      206.89     13.00 o
   6   5   9      135.97      124.84      6.62 o
   7   5   9        8.57        9.08      3.03 o
   8   5   9       32.58       32.54      4.44 o
   9   5   9       20.14       26.85      7.23 o
  -8   6   9        7.27        8.30      5.25 o
  -7   6   9        5.60        4.80      2.57 o
  -6   6   9       49.51       51.69      6.71 o
  -5   6   9       40.90       41.11      3.65 o
  -4   6   9       96.56       91.52      5.04 o
  -3   6   9      136.30      128.08      5.75 o
  -2   6   9       45.37       42.18      3.58 o
  -1   6   9      494.00      494.49     10.10 o
   0   6   9        6.15        5.88      2.20 o
   1   6   9      490.21      504.69     13.78 o
   2   6   9       45.45       25.26      4.64 o
   3   6   9      136.20      124.82      8.88 o
   4   6   9      102.77      103.71      8.38 o
   5   6   9       42.93       46.08      6.37 o
   6   6   9       49.53       53.90      6.64 o
   7   6   9        5.15        5.19      3.66 o
   8   6   9        7.36        7.33      3.31 o
  -8   7   9       37.39       38.46      7.12 o
  -7   7   9        1.62        1.41      2.53 o
  -6   7   9        4.78        4.24      2.66 o
  -5   7   9       58.94       52.97      4.24 o
  -4   7   9        9.81        8.14      2.59 o
  -3   7   9       30.69       28.54      3.77 o
  -2   7   9       93.74       93.38      3.25 o
  -1   7   9      294.61      291.41     11.57 o
   0   7   9       17.00       14.69      2.74 o
   1   7   9      296.58      288.94     14.13 o
   2   7   9       92.72       99.61      8.10 o
   3   7   9       29.48       19.85      4.70 o
   4   7   9        9.22        4.98      3.53 o
   5   7   9       57.64       60.14      7.06 o
   6   7   9        5.27       -2.83      2.83 o
   7   7   9        1.66        3.73      3.94 o
   8   7   9       37.99       42.15     10.27 o
  -7   8   9        5.14        6.96      3.26 o
  -6   8   9       13.32       11.48      3.43 o
  -5   8   9        0.58       -1.76      1.76 o
  -4   8   9       26.70       24.96      3.47 o
  -3   8   9       43.81       46.54      5.85 o
  -2   8   9       64.96       67.22     10.35 o
  -1   8   9        9.83        0.10      3.18 o
   0   8   9        2.78        2.21      1.49 o
   1   8   9        9.21        4.22      3.66 o
   2   8   9       61.88       63.61      7.20 o
   3   8   9       41.11       39.71      6.16 o
   4   8   9       27.71       33.06      5.88 o
   5   8   9        0.58       -2.56      2.56 o
   6   8   9       12.93       15.63      5.19 o
   7   8   9        4.90        5.39      4.63 o
  -6   9   9       17.40       26.68      4.81 o
  -5   9   9       34.34       41.15      5.22 o
  -4   9   9       13.81       17.08      3.77 o
  -3   9   9       25.71       25.90      3.78 o
  -2   9   9       10.03       10.56      2.93 o
  -1   9   9       13.99       19.19      4.98 o
   0   9   9       25.82       23.74      3.71 o
   1   9   9       13.27       10.93      4.56 o
   2   9   9       11.35        4.22      4.08 o
   3   9   9       26.88       20.61      5.19 o
   4   9   9       14.68       21.37      5.39 o
   5   9   9       35.61       35.90      6.92 o
   6   9   9       17.14       28.70      6.78 o
  -5  10   9       15.01        8.83      3.52 o
  -4  10   9        2.66       -0.94      2.20 o
  -3  10   9        0.91        1.58      2.24 o
  -2  10   9       23.05       20.98      3.60 o
  -1  10   9       34.24       33.93      4.42 o
   0  10   9       93.71       89.19      9.35 o
   1  10   9       33.83       49.60      7.47 o
   2  10   9       24.16       11.20      4.84 o
   3  10   9        0.86       -3.25      3.25 o
   4  10   9        2.59        2.00      4.15 o
   5  10   9       15.18        1.24      4.36 o
  -4  11   9        0.19       -2.49      4.15 o
  -3  11   9        2.53        1.76      2.42 o
  -2  11   9       19.01       19.51      3.62 o
  -1  11   9        0.69        1.31      3.94 o
   0  11   9        0.52        1.94      4.22 o
   1  11   9        0.70       -1.18      4.08 o
   2  11   9       18.15       13.83      5.67 o
   3  11   9        2.41       -1.18      4.15 o
   4  11   9        0.17       -2.63      3.94 o
   0  12   9        5.94        9.13      5.74 o
   0   0  10     2272.79     2388.40     47.06 o
   1   0  10       67.65       54.09      1.85 o
   2   0  10      153.53      143.54      3.10 o
   3   0  10      372.68      358.06      7.56 o
   4   0  10       23.91       22.78      1.83 o
   5   0  10      358.96      352.35      7.79 o
   6   0  10      453.19      452.17     11.87 o
   7   0  10        7.02        5.12      3.53 o
   8   0  10       11.49        9.27      4.56 o
   9   0  10       76.38       94.48     10.04 o
  -9   1  10        5.62       11.13      5.32 o
  -8   1  10       80.38       88.48      8.93 o
  -7   1  10       19.80       20.12      4.98 o
  -6   1  10       57.94       65.26      4.00 o
  -5   1  10      402.38      409.46     10.55 o
  -4   1  10      241.69      239.60      7.57 o
  -3   1  10       28.79       28.22      2.46 o
  -2   1  10      204.68      202.13      4.27 o
  -1   1  10      625.89      609.02      8.78 o
   0   1  10       29.20       27.18      1.58 o
   1   1  10      624.22      611.43      8.09 o
   2   1  10      210.21      208.55      3.91 o
   3   1  10       27.79       25.98      1.78 o
   4   1  10      244.38      248.80      5.39 o
   5   1  10      414.62      403.00      8.44 o
   6   1  10       58.19       55.64      3.39 o
   7   1  10       19.64       27.11      5.32 o
   8   1  10       81.35       70.55      8.45 o
   9   1  10        5.90        9.40      5.46 o
  -9   2  10       23.41       16.94      5.74 o
  -8   2  10       21.86       17.98      5.74 o
  -7   2  10        6.40        7.81      4.15 o
  -6   2  10       56.48       53.15      6.37 o
  -5   2  10      214.72      218.21     11.60 o
  -4   2  10      103.16       93.64      7.21 o
  -3   2  10       35.10       33.88      2.81 o
  -2   2  10      148.15      145.12      4.36 o
  -1   2  10     1292.03     1249.12     18.52 o
   0   2  10      635.59      603.26      9.92 o
   1   2  10     1304.33     1268.45     18.52 o
   2   2  10      147.83      149.50      3.10 o
   3   2  10       36.71       29.86      2.11 o
   4   2  10      102.97       92.82      3.73 o
   5   2  10      203.05      203.24      3.77 o
   6   2  10       62.72       57.75      2.85 o
   7   2  10        6.88        5.25      2.66 o
   8   2  10       22.28       16.80      5.39 o
   9   2  10       23.97       19.36      6.02 o
  -9   3  10       17.59       17.56      5.95 o
  -8   3  10       62.28       57.65      8.03 o
  -7   3  10       37.89       52.58      6.85 o
  -6   3  10        9.11       13.14      4.01 o
  -5   3  10      208.93      208.50     11.46 o
  -4   3  10      239.68      253.58     12.38 o
  -3   3  10      334.31      338.95      9.63 o
  -2   3  10      448.47      456.16     11.87 o
  -1   3  10      303.80      334.34      8.28 o
   0   3  10      191.96      192.44      4.99 o
   1   3  10      311.01      335.54      7.56 o
   2   3  10      456.12      451.95      9.67 o
   3   3  10      332.62      345.51      8.08 o
   4   3  10      242.24      246.94      6.54 o
   5   3  10      206.45      194.84      5.77 o
   6   3  10        9.31        5.69      2.35 o
   7   3  10       37.34       38.46      4.16 o
   8   3  10       61.17       67.10      5.36 o
   9   3  10       17.54       30.15      6.71 o
  -9   4  10       22.49       24.83      6.43 o
  -8   4  10       31.65       34.03      6.57 o
  -7   4  10        9.48       12.10      4.91 o
  -6   4  10       18.81       17.91      4.63 o
  -5   4  10       47.08       49.06      6.02 o
  -4   4  10       98.38       96.47      5.27 o
  -3   4  10      425.89      383.57     11.02 o
  -2   4  10      429.92      409.08     14.65 o
  -1   4  10      124.73      128.65      3.72 o
   0   4  10      225.49      205.23      5.37 o
   1   4  10      132.68      131.58      4.35 o
   2   4  10      424.35      423.91     11.45 o
   3   4  10      425.19      419.49     11.65 o
   4   4  10       95.71       91.35      4.61 o
   5   4  10       47.36       46.87      3.34 o
   6   4  10       19.82       22.89      5.43 o
   7   4  10        8.64        8.59      2.99 o
   8   4  10       32.31       36.05      4.47 o
   9   4  10       20.49       19.21      3.93 o
  -8   5  10       19.11       15.84      5.46 o
  -7   5  10       84.70       85.02      5.50 o
  -6   5  10       15.00       20.47      4.98 o
  -5   5  10      233.58      224.38      7.78 o
  -4   5  10      274.24      277.75      8.96 o
  -3   5  10       83.05       79.97      4.58 o
  -2   5  10      226.74      223.61      9.38 o
  -1   5  10      143.44      146.86      4.19 o
   0   5  10      312.17      318.40      7.44 o
   1   5  10      138.66      138.90      4.73 o
   2   5  10      214.62      207.37      7.55 o
   3   5  10       81.23       73.95      4.63 o
   4   5  10      266.45      260.20      9.44 o
   5   5  10      233.62      211.79      8.60 o
   6   5  10       14.89       19.51      3.35 o
   7   5  10       85.57       88.03      6.18 o
   8   5  10       19.06       17.20      3.76 o
  -8   6  10        7.62        8.43      5.53 o
  -7   6  10        6.38        6.94      3.98 o
  -6   6  10       93.40       86.28      8.59 o
  -5   6  10       77.72       78.93      4.82 o
  -4   6  10       92.79       85.81      5.13 o
  -3   6  10       51.60       51.09      3.98 o
  -2   6  10       39.71       42.27      3.78 o
  -1   6  10       28.00       27.15      1.55 o
   0   6  10        2.21        1.64      1.52 o
   1   6  10       26.64       27.02      3.22 o
   2   6  10       44.04       47.95      5.81 o
   3   6  10       47.18       42.83      5.81 o
   4   6  10       89.19       84.84      8.10 o
   5   6  10       77.07       76.26      5.38 o
   6   6  10       91.38       95.14      8.34 o
   7   6  10        6.75        7.26      3.36 o
   8   6  10        7.97        8.89      3.53 o
  -7   7  10        1.37        2.61      5.46 o
  -6   7  10        0.59       -1.17      3.66 o
  -5   7  10        7.80        9.86      3.01 o
  -4   7  10       10.65        4.94      2.52 o
  -3   7  10      229.06      227.25      8.58 o
  -2   7  10       75.24       91.39      5.48 o
  -1   7  10      136.94      136.22      5.73 o
   0   7  10       81.91       79.80      8.66 o
   1   7  10      132.64      138.52      9.43 o
   2   7  10       74.52       74.78      7.55 o
   3   7  10      232.47      209.90     12.64 o
   4   7  10       11.28        6.22      3.94 o
   5   7  10        7.57        2.35      3.60 o
   6   7  10        0.72        8.02      4.63 o
   7   7  10        1.75        2.57      4.91 o
  -7   8  10       19.54       23.34      4.11 o
  -6   8  10      101.76      108.48      6.87 o
  -5   8  10        5.31        5.85      2.81 o
  -4   8  10       29.35       29.47      3.77 o
  -3   8  10       23.74       20.16      3.37 o
  -2   8  10       43.89       40.65      4.35 o
  -1   8  10       81.44       88.16      9.52 o
   0   8  10       20.63       21.03      3.45 o
   1   8  10       83.18       62.67      7.27 o
   2   8  10       41.70       41.30      6.23 o
   3   8  10       24.06       17.91      4.77 o
   4   8  10       29.39       23.03      5.33 o
   5   8  10        5.48        0.07      3.60 o
   6   8  10      103.59       81.37      9.21 o
   7   8  10       20.12       31.95      6.57 o
  -6   9  10        1.25        2.31      3.12 o
  -5   9  10        3.90        7.84      3.21 o
  -4   9  10       19.15       10.27      5.22 o
  -3   9  10       24.53       22.50      3.55 o
  -2   9  10       20.05       14.22      3.27 o
  -1   9  10      115.06      117.66      6.73 o
   0   9  10        4.39        8.34      2.95 o
   1   9  10      111.56      128.23     10.39 o
   2   9  10       20.33       17.08      4.98 o
   3   9  10       25.47       39.08      6.43 o
   4   9  10       19.26       13.35      4.98 o
   5   9  10        3.86        2.83      4.15 o
   6   9  10        1.21        0.00      4.22 o
  -5  10  10        4.04        1.73      3.63 o
  -4  10  10        6.15        4.55      2.56 o
  -3  10  10        8.73       18.36      4.32 o
  -2  10  10       24.86       28.29      4.20 o
  -1  10  10        1.57       -1.70      2.63 o
   0  10  10       24.59       25.73      5.74 o
   1  10  10        1.32        1.11      4.08 o
   2  10  10       23.87       28.98      6.16 o
   3  10  10        8.54        5.19      4.63 o
   4  10  10        6.23        3.18      4.91 o
   5  10  10        3.73        2.56      4.84 o
  -3  11  10       23.95       27.67      4.27 o
  -2  11  10        1.30        4.97      3.24 o
  -1  11  10       38.05       44.20      7.33 o
   0  11  10        1.18       -2.14      4.08 o
   2  11  10        1.48        3.11      4.70 o
   3  11  10       24.34       29.67      6.78 o
   1   0  11       60.92       57.08      2.20 o
   2   0  11      335.90      331.10      6.99 o
   3   0  11      172.81      167.96      5.62 o
   4   0  11        6.24        5.88      1.41 o
   5   0  11      306.59      275.67      6.73 o
   6   0  11       59.51       55.09      6.58 o
   7   0  11       45.97       41.79      6.43 o
   8   0  11        2.45       -1.18      3.80 o
   9   0  11        0.08       -3.66      4.22 o
  -9   1  11      101.07      117.30     11.01 o
  -8   1  11        0.74       -2.90      3.32 o
  -7   1  11       23.16       13.00      4.63 o
  -6   1  11       35.44       34.59      5.53 o
  -5   1  11       94.79       93.90     13.23 o
  -4   1  11      111.45      114.86      6.83 o
  -3   1  11      690.11      718.80     16.38 o
  -2   1  11      587.80      572.03     10.49 o
  -1   1  11      133.80      135.65      3.36 o
   0   1  11      372.76      387.20      6.87 o
   1   1  11      126.48      124.58      3.29 o
   2   1  11      557.34      538.48      9.19 o
   3   1  11      662.33      687.49     11.33 o
   4   1  11      112.77      115.73      9.13 o
   5   1  11       88.23       90.55      4.46 o
   6   1  11       34.33       38.32      5.74 o
   7   1  11       24.14       14.04      4.84 o
   8   1  11        0.58        5.05      4.36 o
   9   1  11      101.45      102.48     10.46 o
  -9   2  11       23.92       13.00      5.53 o
  -8   2  11       25.07       34.30      6.57 o
  -7   2  11      176.80      165.15     11.31 o
  -6   2  11       25.34       27.67      5.12 o
  -5   2  11      314.04      276.28     14.06 o
  -4   2  11      210.98      210.59     11.19 o
  -3   2  11      360.63      352.09      9.83 o
  -2   2  11      760.90      715.75     12.79 o
  -1   2  11      965.57      969.82     14.77 o
   0   2  11       70.68       75.41      3.78 o
   1   2  11      948.14      953.37     14.70 o
   2   2  11      748.09      690.38     11.22 o
   3   2  11      358.42      334.50     12.98 o
   4   2  11      215.92      202.04      5.84 o
   5   2  11      312.57      294.75      4.89 o
   6   2  11       25.54       33.78      5.33 o
   7   2  11      175.48      159.25     11.72 o
   8   2  11       26.41       20.13      5.95 o
   9   2  11       23.22       18.60      6.22 o
  -9   3  11       25.59       27.52      6.64 o
  -8   3  11        7.91       -0.35      3.94 o
  -7   3  11        1.33        5.74      4.29 o
  -6   3  11      131.66      131.07      9.63 o
  -5   3  11       22.16       17.29      4.36 o
  -4   3  11      452.61      437.22     18.23 o
  -3   3  11      157.95      138.28     10.41 o
  -2   3  11      250.99      240.46      7.83 o
  -1   3  11      281.99      300.52      6.59 o
   0   3  11      128.24      117.93      7.00 o
   1   3  11      270.52      286.78      7.47 o
   2   3  11      237.84      239.56      6.39 o
   3   3  11      163.64      151.11      6.94 o
   4   3  11      455.36      444.51      9.97 o
   5   3  11       25.53       22.20      2.37 o
   6   3  11      128.62      132.85      6.78 o
   7   3  11        1.10        0.01      2.51 o
   8   3  11        8.09       11.81      3.30 o
   9   3  11       25.10       19.09      6.50 o
  -8   4  11       51.09       49.82      7.61 o
  -7   4  11       11.59        6.50      4.63 o
  -6   4  11        4.46        3.18      3.66 o
  -5   4  11       80.43       51.73      6.37 o
  -4   4  11      198.28      184.59      9.03 o
  -3   4  11      358.67      359.37     10.56 o
  -2   4  11      179.86      169.64      8.30 o
  -1   4  11      777.96      758.38     13.99 o
   0   4  11      385.86      408.83      8.84 o
   1   4  11      771.27      751.96     19.44 o
   2   4  11      178.39      165.00      5.30 o
   3   4  11      361.66      360.54     10.94 o
   4   4  11      204.41      200.71     15.10 o
   5   4  11       80.03       70.21      3.65 o
   6   4  11        4.37        5.96      2.69 o
   7   4  11       10.85        8.88      3.18 o
   8   4  11       50.38       52.10      5.24 o
  -8   5  11       11.56        5.19      4.84 o
  -7   5  11        1.84        0.83      4.08 o
  -6   5  11       60.78       48.03      6.85 o
  -5   5  11       16.90       21.70      3.02 o
  -4   5  11       29.73       24.87      3.16 o
  -3   5  11       89.89       91.23      5.02 o
  -2   5  11      397.06      398.47     11.51 o
  -1   5  11      128.26      123.35      3.81 o
   0   5  11      772.27      721.17     14.02 o
   1   5  11      119.82      114.19      5.00 o
   2   5  11      384.17      382.02     11.26 o
   3   5  11       87.55       86.95      5.19 o
   4   5  11       31.56       44.56      7.61 o
   5   5  11       17.85       21.63      4.39 o
   6   5  11       62.35       60.65      5.57 o
   7   5  11        1.98        4.25      2.98 o
   8   5  11       11.04       14.67      3.83 o
  -8   6  11       23.97       14.87      6.22 o
  -7   6  11       22.37       25.44      3.86 o
  -6   6  11       25.51       21.16      5.46 o
  -5   6  11       24.59       25.09      4.32 o
  -4   6  11      303.97      310.59     10.24 o
  -3   6  11       30.83       29.17      3.41 o
  -2   6  11       12.84       10.05      4.08 o
  -1   6  11      243.03      241.41      4.88 o
   0   6  11        0.02       -1.08      1.25 o
   1   6  11      233.70      233.29      6.75 o
   2   6  11       14.20       14.19      3.53 o
   3   6  11       32.46       26.62      3.50 o
   4   6  11      300.50      320.67     11.06 o
   5   6  11       25.75       30.14      4.70 o
   6   6  11       25.02       24.92      6.19 o
   7   6  11       22.72       25.98      4.26 o
   8   6  11       23.89       27.74      4.59 o
  -7   7  11        4.28        6.91      2.99 o
  -6   7  11       36.67       39.57      6.92 o
  -5   7  11       50.19       57.69      5.12 o
  -4   7  11       11.52        5.73      2.97 o
  -3   7  11       92.86       90.38      5.68 o
  -2   7  11       77.90       83.82      7.58 o
  -1   7  11       62.09       55.25      3.56 o
   0   7  11        1.59        1.11      1.55 o
   1   7  11       57.67       51.22      4.45 o
   2   7  11       75.74       62.17      7.20 o
   3   7  11       92.70       95.02      8.80 o
   4   7  11       11.33        7.19      4.15 o
   5   7  11       50.06       53.93      5.04 o
   6   7  11       36.34       31.72      4.52 o
   7   7  11        4.10        0.60      6.67 o
  -6   8  11        8.75       14.06      3.61 o
  -5   8  11       32.50       29.60      4.04 o
  -4   8  11       59.14       64.28      4.99 o
  -3   8  11       40.83       35.48      4.07 o
  -2   8  11      121.05      121.75      6.67 o
  -1   8  11       19.90       18.35      2.52 o
   0   8  11      244.74      261.90     12.16 o
   1   8  11       19.64       12.45      4.36 o
   2   8  11      120.08      126.87     10.25 o
   3   8  11       41.33       34.59      6.09 o
   4   8  11       61.06       47.06      7.06 o
   5   8  11       32.99       33.82      6.43 o
   6   8  11        8.68       13.02      3.78 o
  -5   9  11       22.61       23.24      6.29 o
  -4   9  11       32.91       41.75      5.05 o
  -3   9  11       38.77       47.12      4.65 o
  -2   9  11        0.80        2.01      3.04 o
  -1   9  11       12.43       15.12      4.18 o
   0   9  11        4.49        8.81      3.13 o
   1   9  11       12.66       19.01      5.12 o
   2   9  11        0.64        0.69      4.01 o
   3   9  11       36.45       29.68      6.23 o
   4   9  11       33.36       40.46      7.12 o
   5   9  11       21.45       24.90      6.36 o
  -4  10  11       24.09       25.29      4.45 o
  -3  10  11       38.27       44.26      5.09 o
  -2  10  11       30.28       42.46      8.68 o
  -1  10  11       13.88       12.37      3.52 o
   0  10  11        1.92       -0.28      3.66 o
   1  10  11       13.20        7.19      4.56 o
   2  10  11       29.64       29.81      6.43 o
   3  10  11       37.94       37.42      7.26 o
   4  10  11       23.40       39.14      7.47 o
  -2  11  11        0.54       -0.62      2.90 o
  -1  11  11       11.79        4.43      4.70 o
   0  11  11        6.76       11.68      5.32 o
   1  11  11       12.02       11.06      5.39 o
   2  11  11        0.56       -3.11      4.49 o
   0   0  12     2295.68     2363.25     47.13 o
   1   0  12      631.40      620.72     10.20 o
   2   0  12     1225.66     1248.89     21.34 o
   3   0  12        4.04        3.47      3.49 o
   4   0  12        1.19        2.58      1.55 o
   5   0  12       61.02       57.64      5.61 o
   6   0  12       69.50       77.95      7.75 o
   7   0  12       41.34       43.03      6.64 o
   8   0  12       20.29       10.10      4.98 o
   9   0  12       19.57       32.98      7.40 o
  -9   1  12       41.97       59.70      8.85 o
  -8   1  12       25.54       29.67      6.29 o
  -7   1  12       23.46       36.86      6.36 o
  -6   1  12       31.38       34.59      5.67 o
  -5   1  12       32.36       27.95      4.98 o
  -4   1  12      508.43      479.26     12.48 o
  -3   1  12       68.40       71.28      4.02 o
  -2   1  12       89.29       83.17      3.02 o
  -1   1  12      275.75      275.14      5.48 o
   0   1  12     1210.08     1201.18     17.93 o
   1   1  12      266.03      264.78      6.15 o
   2   1  12       88.19       79.89      2.99 o
   3   1  12       67.84       76.15      3.52 o
   4   1  12      499.23      470.54     11.71 o
   5   1  12       32.90       24.47      6.33 o
   6   1  12       30.46       40.26      6.16 o
   7   1  12       22.49       25.31      5.81 o
   8   1  12       25.64       16.67      5.67 o
   9   1  12       42.25       47.80      8.09 o
  -9   2  12       26.04       19.99      6.43 o
  -8   2  12       12.22       16.18      5.32 o
  -7   2  12       34.20       33.34      6.36 o
  -6   2  12      249.38      258.98     14.24 o
  -5   2  12       90.28       95.24      8.03 o
  -4   2  12      184.40      180.22     10.69 o
  -3   2  12      645.25      622.21     22.75 o
  -2   2  12        0.66        1.35      1.15 o
  -1   2  12       87.26       94.41      4.06 o
   0   2  12      106.42      103.15      4.62 o
   1   2  12       95.75      101.52      3.05 o
   2   2  12        1.27        0.81      0.88 o
   3   2  12      645.75      623.90     11.90 o
   4   2  12      185.48      174.70      7.24 o
   5   2  12       96.84       97.57      4.20 o
   6   2  12      253.50      266.28     18.90 o
   7   2  12       33.31       43.85      6.85 o
   8   2  12       12.70        9.13      5.05 o
   9   2  12       26.31       17.29      6.16 o
  -8   3  12       23.71       22.06      6.02 o
  -7   3  12      107.53      127.31     10.32 o
  -6   3  12       19.23       21.09      4.91 o
  -5   3  12       40.20       45.59      6.30 o
  -4   3  12      145.22      133.16      9.15 o
  -3   3  12       14.98       18.81      4.36 o
  -2   3  12      515.27      488.48     13.19 o
  -1   3  12       19.86       21.78      3.18 o
   0   3  12      305.34      289.81      6.95 o
   1   3  12       20.13       21.39      2.09 o
   2   3  12      518.75      506.91     10.82 o
   3   3  12       14.00       16.68      2.97 o
   4   3  12      144.19      127.84      6.83 o
   5   3  12       41.74       46.10      4.37 o
   6   3  12       18.53       21.28      3.43 o
   7   3  12      107.86      115.69      6.89 o
   8   3  12       22.90       15.01      5.81 o
  -8   4  12        7.58       11.82      5.39 o
  -7   4  12       39.77       37.98      6.85 o
  -6   4  12       46.01       39.37      6.23 o
  -5   4  12       61.63       60.36      6.85 o
  -4   4  12       18.79       16.74      4.56 o
  -3   4  12      155.31      158.43      6.56 o
  -2   4  12      144.99      150.17      6.43 o
  -1   4  12      243.00      227.85      5.66 o
   0   4  12      112.53      117.36      4.89 o
   1   4  12      242.52      221.97      9.05 o
   2   4  12      146.99      144.28      5.06 o
   3   4  12      145.80      140.24      6.43 o
   4   4  12       18.47       14.61      3.49 o
   5   4  12       62.58       59.03      9.59 o
   6   4  12       43.29       44.74     13.01 o
   7   4  12       39.65       42.35      6.95 o
   8   4  12        7.35        8.13      3.51 o
  -8   5  12       24.25       22.89      6.36 o
  -7   5  12       10.85       10.92      5.19 o
  -6   5  12       28.55       23.38      5.60 o
  -5   5  12        9.91        8.50      4.15 o
  -4   5  12       94.49       89.17      5.25 o
  -3   5  12      325.70      346.19     10.79 o
  -2   5  12      236.76      232.56      8.43 o
  -1   5  12      160.10      152.89      7.45 o
   0   5  12      126.69      119.70      5.33 o
   1   5  12      160.68      149.31      9.39 o
   2   5  12      234.20      229.21      8.62 o
   3   5  12      331.80      336.88     10.91 o
   4   5  12       90.76       86.98      5.62 o
   5   5  12       10.04       14.13      3.00 o
   6   5  12       27.94       30.61      4.43 o
   7   5  12       11.21       18.69      4.01 o
   8   5  12       24.27       23.92      4.27 o
  -7   6  12        0.38       -1.87      4.36 o
  -6   6  12       10.85       12.72      5.25 o
  -5   6  12        4.31        6.49      2.49 o
  -4   6  12       24.07       24.46      3.39 o
  -3   6  12      239.40      225.42      8.60 o
  -2   6  12      220.98      227.92      8.66 o
  -1   6  12       50.68       47.33      2.57 o
   0   6  12       66.84       65.43      4.23 o
   1   6  12       50.86       52.84      3.27 o
   2   6  12      212.89      218.02      8.25 o
   3   6  12      238.00      215.79      8.63 o
   4   6  12       24.63       24.12      6.50 o
   5   6  12        4.79        5.05      2.76 o
   6   6  12        9.86        9.05      3.20 o
   7   6  12        0.51        0.27      2.93 o
  -7   7  12       30.70       38.26      4.65 o
  -6   7  12       36.71       29.67      6.36 o
  -5   7  12      135.41      138.17      7.00 o
  -4   7  12        0.55       -2.29      2.29 o
  -3   7  12        5.35        2.02      2.46 o
  -2   7  12       72.35       83.03      5.49 o
  -1   7  12       76.77       82.28      3.82 o
   0   7  12        0.13       -1.48      1.48 o
   1   7  12       76.86       77.07      4.01 o
   2   7  12       71.95       76.17     10.56 o
   3   7  12        4.57        3.22      2.52 o
   4   7  12        0.56        2.11      2.48 o
   5   7  12      136.68      142.46      7.71 o
   6   7  12       36.79       32.66      4.62 o
   7   7  12       30.70       39.18      5.07 o
  -6   8  12       21.95       25.17      6.78 o
  -5   8  12       38.61       42.96      7.12 o
  -4   8  12       20.67       23.50      3.87 o
  -3   8  12        0.02        1.44      2.54 o
  -2   8  12       23.23       25.37      3.75 o
  -1   8  12       32.14       25.05      3.79 o
   0   8  12      126.33      127.66      5.10 o
   1   8  12       32.06       26.47      3.56 o
   2   8  12       23.91       28.00      3.67 o
   3   8  12        0.03       -0.48      2.32 o
   4   8  12       20.98       15.16      3.55 o
   5   8  12       38.64       39.29      4.77 o
   6   8  12       21.23       17.47      4.01 o
  -5   9  12       17.72       22.13      6.43 o
  -4   9  12       23.54       29.06     18.50 o
  -3   9  12       47.07       59.10      5.28 o
  -2   9  12        8.73       11.48      3.29 o
  -1   9  12       69.73       72.30      5.99 o
   0   9  12        1.45        3.39      2.84 o
   1   9  12       69.66       85.55      8.79 o
   2   9  12        8.34       10.16      4.91 o
   3   9  12       47.62       45.18      7.40 o
   4   9  12       23.29       26.14      6.64 o
   5   9  12       18.45       16.97      4.02 o
  -4  10  12       40.65       36.39      6.64 o
  -3  10  12        3.07        1.97      3.19 o
  -2  10  12        9.96        5.19      3.30 o
  -1  10  12        8.33        6.46      3.30 o
   0  10  12       21.01       26.49      6.29 o
   1  10  12        8.05       10.03      4.91 o
   2  10  12        9.65        8.30      5.19 o
   3  10  12        2.88        8.71      5.25 o
   4  10  12       40.78       33.07      7.33 o
  -1  11  12        0.03       -3.80      3.80 o
   0  11  12        8.74        9.20      5.12 o
   1  11  12        0.03        0.83      4.63 o
   1   0  13      324.13      325.85      7.30 o
   2   0  13       65.54       56.82      2.71 o
   3   0  13      115.71      103.29      4.51 o
   4   0  13        0.97        0.78      1.58 o
   5   0  13       99.77      105.78      8.52 o
   6   0  13       53.59       56.74      6.99 o
   7   0  13       71.48       73.51      8.38 o
   8   0  13        0.38        4.91      4.63 o
  -8   1  13       27.28       24.28      6.22 o
  -7   1  13      110.49      116.58     10.32 o
  -6   1  13      111.95       98.65      9.01 o
  -5   1  13       14.24       19.09      4.56 o
  -4   1  13       52.43       46.60      3.58 o
  -3   1  13      540.55      545.96     13.84 o
  -2   1  13      190.10      198.86      5.12 o
  -1   1  13      493.42      520.28     10.41 o
   0   1  13       10.62       11.60      1.62 o
   1   1  13      504.58      524.98     10.35 o
   2   1  13      185.35      191.25      5.07 o
   3   1  13      550.96      557.52     13.25 o
   4   1  13       52.10       52.22      3.19 o
   5   1  13       14.73       19.98      4.63 o
   6   1  13      115.85       91.25      8.59 o
   7   1  13      109.58      123.50     10.74 o
   8   1  13       27.22       33.47      6.92 o
  -8   2  13       21.64       13.28      5.53 o
  -7   2  13       92.29      108.92     10.04 o
  -6   2  13        8.89       -0.62      3.46 o
  -5   2  13      130.15      129.62      9.50 o
  -4   2  13       10.98       13.48      4.08 o
  -3   2  13       15.67       17.01      4.01 o
  -2   2  13      364.41      361.72      9.16 o
  -1   2  13      470.68      466.81     13.36 o
   0   2  13      545.12      530.16     10.96 o
   1   2  13      485.29      478.66      8.52 o
   2   2  13      368.85      349.01      6.78 o
   3   2  13       16.48       21.27      1.61 o
   4   2  13        9.68        4.67      2.32 o
   5   2  13      133.02      126.22      6.57 o
   6   2  13        9.29       13.14      4.56 o
   7   2  13       91.99      102.76      9.97 o
   8   2  13       21.21        3.87      4.98 o
  -8   3  13        0.31       -4.22      4.22 o
  -7   3  13       25.01       32.85      6.43 o
  -6   3  13      182.57      184.03     12.21 o
  -5   3  13      134.64      122.97      9.50 o
  -4   3  13       98.44       86.11      7.69 o
  -3   3  13      294.12      262.06     13.50 o
  -2   3  13      392.97      362.59      7.66 o
  -1   3  13      181.44      173.05      4.91 o
   0   3  13     2182.03     2149.39     36.02 o
   1   3  13      178.78      174.55      7.22 o
   2   3  13      401.02      358.91      8.70 o
   3   3  13      290.22      303.90      9.89 o
   4   3  13       99.17       89.63      5.61 o
   5   3  13      131.93      127.94      6.70 o
   6   3  13      179.27      187.41      8.49 o
   7   3  13       23.73       26.38      4.22 o
   8   3  13        0.25       -0.07      4.49 o
  -8   4  13        5.74        8.57      5.19 o
  -7   4  13        5.24       11.48      5.60 o
  -6   4  13       25.69       31.05      6.02 o
  -5   4  13       37.94       32.72      5.81 o
  -4   4  13      129.82      120.19      9.43 o
  -3   4  13       32.34       37.28      3.59 o
  -2   4  13      162.67      156.43      6.77 o
  -1   4  13      339.05      334.19      8.43 o
   0   4  13      123.13      134.24     10.53 o
   1   4  13      349.56      359.19      9.72 o
   2   4  13      161.39      157.86      6.13 o
   3   4  13       31.49       25.14      3.26 o
   4   4  13      127.31      119.32      6.42 o
   5   4  13       39.10       35.18      4.88 o
   6   4  13       25.72       29.92      4.11 o
   7   4  13        5.95        9.78      3.41 o
   8   4  13        6.03        7.85      3.40 o
  -7   5  13       27.36       17.98      5.88 o
  -6   5  13       63.46       68.51      8.30 o
  -5   5  13        8.80       17.70      5.32 o
  -4   5  13      156.07      151.85      6.93 o
  -3   5  13       28.75       29.07      3.66 o
  -2   5  13      247.71      233.59      8.66 o
  -1   5  13      233.21      232.15      5.91 o
   0   5  13      389.79      379.02     15.94 o
   1   5  13      230.10      233.64      6.73 o
   2   5  13      251.93      233.86      6.95 o
   3   5  13       29.74       28.25      3.48 o
   4   5  13      157.78      150.45      7.34 o
   5   5  13        8.82        7.40      5.53 o
   6   5  13       62.89       72.18      5.87 o
   7   5  13       27.09       28.28      4.40 o
  -7   6  13        1.99        2.07      5.32 o
  -6   6  13        3.60        2.63      4.36 o
  -5   6  13       37.97       35.14      6.88 o
  -4   6  13       97.88      104.52      7.55 o
  -3   6  13        8.56        6.10      2.61 o
  -2   6  13       42.92       44.79      9.03 o
  -1   6  13      134.09      136.67      4.29 o
   0   6  13      474.84      497.43     21.49 o
   1   6  13      138.13      134.47      6.17 o
   2   6  13       45.63       46.17      4.10 o
   3   6  13        8.39        9.59      3.80 o
   4   6  13       98.17      103.98      6.41 o
   5   6  13       37.79       40.88      4.67 o
   6   6  13        3.64        3.14      3.08 o
   7   6  13        2.13        1.74      3.10 o
  -6   7  13        9.32        7.88      5.25 o
  -5   7  13       33.67       32.29      5.22 o
  -4   7  13        4.99        3.48      2.72 o
  -3   7  13       94.57       96.77      6.04 o
  -2   7  13       55.17       51.04      4.84 o
  -1   7  13       18.97       12.48      3.13 o
   0   7  13       13.22       12.08      2.11 o
   1   7  13       20.47       17.13      2.47 o
   2   7  13       56.43       57.73      4.60 o
   3   7  13       96.33       92.25      9.42 o
   4   7  13        5.07       10.54      7.29 o
   5   7  13       33.83       37.49      7.89 o
   6   7  13        9.35        8.11      3.56 o
  -5   8  13        0.72        2.00      4.63 o
  -4   8  13      155.53      173.04      8.41 o
  -3   8  13       16.04       25.25      3.92 o
  -2   8  13       10.32       10.94      3.15 o
  -1   8  13        4.13        2.53      2.77 o
   0   8  13       32.28       39.34      9.55 o
   1   8  13        4.14        2.19      2.31 o
   2   8  13       11.62       13.09      4.01 o
   3   8  13       16.64       17.65      3.48 o
   4   8  13      154.28      167.76     15.39 o
   5   8  13        0.61        2.35      3.87 o
   6   8  13        1.31        3.73      4.42 o
  -4   9  13       28.58       30.98      4.53 o
  -3   9  13       62.74       65.89      6.75 o
  -2   9  13       15.62       20.02      3.93 o
  -1   9  13       49.40       57.26      5.30 o
   0   9  13       16.77       14.06      3.44 o
   1   9  13       49.63       57.08      7.75 o
   2   9  13       15.71       18.09      3.49 o
   3   9  13       61.30       73.53     12.21 o
   4   9  13       28.86       24.51      4.42 o
  -3  10  13       12.73       22.02      7.19 o
  -2  10  13       48.06       61.45     16.53 o
  -1  10  13        5.84        1.73      3.32 o
   0  10  13        3.50        3.32      4.42 o
   1  10  13        6.48        5.19      4.77 o
   2  10  13       47.93       46.63      7.96 o
   3  10  13       12.80       27.63      4.47 o
   0   0  14     1074.49     1042.49     32.42 o
   1   0  14       84.92       90.53      4.44 o
   2   0  14       23.91       19.49      2.21 o
   3   0  14        3.93        8.81      2.07 o
   4   0  14      359.02      364.66     16.44 o
   5   0  14        1.00        3.94      3.59 o
   6   0  14      120.53      130.95     10.25 o
   7   0  14       57.64       55.77      7.75 o
   8   0  14       32.95       23.93      6.29 o
  -8   1  14       43.02       48.56      8.16 o
  -7   1  14       17.28       20.40      5.81 o
  -6   1  14       15.21       19.91      5.19 o
  -5   1  14       67.88       75.25      7.61 o
  -4   1  14      231.24      227.86     12.37 o
  -3   1  14       36.84       33.82      3.09 o
  -2   1  14       44.10       41.57      2.90 o
  -1   1  14      612.82      604.03     14.55 o
   0   1  14      338.11      311.90      7.29 o
   1   1  14      613.47      605.29     11.83 o
   2   1  14       41.76       38.04      2.33 o
   3   1  14       39.08       34.61      3.08 o
   4   1  14      231.39      225.01     12.37 o
   5   1  14       67.41       65.28      7.13 o
   6   1  14       16.34       16.67      4.98 o
   7   1  14       17.43       22.27      6.15 o
   8   1  14       42.83       46.42      7.82 o
  -8   2  14        0.86        2.70      4.77 o
  -7   2  14       71.12       64.85      8.31 o
  -6   2  14       80.20       72.76      8.38 o
  -5   2  14       57.75       59.52      7.20 o
  -4   2  14      110.16      108.64      8.94 o
  -3   2  14      462.21      459.50     18.79 o
  -2   2  14      285.91      297.89      8.11 o
  -1   2  14      107.58      106.01      4.58 o
   0   2  14     1957.72     1944.66     39.89 o
   1   2  14      108.05      103.77      5.10 o
   2   2  14      281.36      287.27      6.04 o
   3   2  14      462.35      453.30     12.61 o
   4   2  14      107.98      113.42      6.12 o
   5   2  14       60.08       54.19      6.71 o
   6   2  14       76.01       73.66      8.03 o
   7   2  14       68.69       81.53      9.21 o
   8   2  14        0.78       -1.45      4.15 o
  -8   3  14       23.83       35.62      7.19 o
  -7   3  14        2.36        2.83      4.49 o
  -6   3  14        1.49       -1.31      3.73 o
  -5   3  14        0.50        5.39      4.01 o
  -4   3  14       80.12       79.14      7.76 o
  -3   3  14      197.82      182.03     11.04 o
  -2   3  14       98.00       92.00      3.49 o
  -1   3  14       52.57       51.68      2.90 o
   0   3  14      445.64      417.86      9.48 o
   1   3  14       48.75       53.89      3.15 o
   2   3  14       98.59       92.44      5.21 o
   3   3  14      205.65      186.51      7.65 o
   4   3  14       77.95       67.27      4.99 o
   5   3  14        0.62        7.69      2.76 o
   6   3  14        1.19       -0.06      2.51 o
   7   3  14        2.01       -1.04      4.15 o
   8   3  14       25.14       41.01      7.47 o
  -7   4  14       62.45       87.13      9.48 o
  -6   4  14       53.87       47.19      7.13 o
  -5   4  14       39.57       40.54      6.43 o
  -4   4  14      230.66      209.93     12.71 o
  -3   4  14      296.69      297.69     10.27 o
  -2   4  14       64.07       50.77      5.12 o
  -1   4  14      179.41      174.08      5.03 o
   0   4  14       45.59       49.12      2.98 o
   1   4  14      178.11      171.12      5.59 o
   2   4  14       64.27       54.89      6.85 o
   3   4  14      302.92      313.18     10.54 o
   4   4  14      233.92      242.43     10.49 o
   5   4  14       39.43       48.78      4.67 o
   6   4  14       53.59       56.34      5.26 o
   7   4  14       62.12       77.50      6.34 o
  -7   5  14       31.30       41.98      7.47 o
  -6   5  14       12.24       10.58      5.19 o
  -5   5  14       22.69       21.30      5.74 o
  -4   5  14       74.48       75.89      7.06 o
  -3   5  14      107.80      127.05     11.22 o
  -2   5  14       60.96       57.66      4.57 o
  -1   5  14       67.36       71.46      3.11 o
   0   5  14        7.53        7.56      1.82 o
   1   5  14       61.38       69.35      3.95 o
   2   5  14       61.71       57.29      4.57 o
   3   5  14      113.92      126.87      6.60 o
   4   5  14       77.25       71.79      6.30 o
   5   5  14       24.41       25.34      3.90 o
   6   5  14       12.13        4.13      8.23 o
   7   5  14       32.36       45.59      9.89 o
  -6   6  14       18.16       17.15      5.81 o
  -5   6  14        0.46       -0.76      4.15 o
  -4   6  14        1.76       -2.42      2.42 o
  -3   6  14      231.35      220.62      8.97 o
  -2   6  14       40.00       48.86      6.85 o
  -1   6  14       92.93       82.04      5.64 o
   0   6  14       16.92       16.07      2.25 o
   1   6  14       94.37       88.95      4.67 o
   2   6  14       40.83       37.36      3.89 o
   3   6  14      231.95      222.78      9.02 o
   4   6  14        2.03       -2.32      2.32 o
   5   6  14        0.36       -2.66      2.66 o
   6   6  14       17.82       20.99      4.88 o
   7   6  14       22.60       28.98      6.78 o
  -6   7  14        0.66        3.39      4.84 o
  -5   7  14       30.95       30.23      6.57 o
  -4   7  14        6.59        3.50      2.84 o
  -3   7  14       27.83       38.14     10.20 o
  -2   7  14       13.83       10.42      4.29 o
  -1   7  14       73.50       66.34      5.32 o
   0   7  14       12.73       16.79      2.35 o
   1   7  14       75.67       77.57      5.52 o
   2   7  14       13.25        8.87      2.84 o
   3   7  14       29.00       26.67      3.83 o
   4   7  14        6.63       10.96      3.35 o
   5   7  14       29.46       28.29      4.32 o
   6   7  14        0.78        5.02      4.29 o
  -5   8  14        5.11       -4.22      4.22 o
  -4   8  14        7.02       11.49      3.47 o
  -3   8  14       15.40       19.35      4.00 o
  -2   8  14       20.31       13.30      3.43 o
  -1   8  14        7.74        6.37      3.05 o
   0   8  14       12.45        9.46      3.13 o
   1   8  14        8.00        4.22      2.32 o
   2   8  14       20.49       21.69      6.67 o
   3   8  14       15.25       19.49      3.94 o
   4   8  14        6.90       10.34      3.42 o
   5   8  14        4.95       10.13      3.52 o
  -4   9  14        4.58        3.78      4.80 o
  -3   9  14        3.07        4.75      3.30 o
  -2   9  14        2.06       -1.92      2.86 o
  -1   9  14        2.08        1.91      3.05 o
   0   9  14        4.76        3.55      2.96 o
   1   9  14        2.49       -0.35      4.01 o
   2   9  14        2.41       -2.21      3.94 o
   3   9  14        2.82       -1.55      2.87 o
   4   9  14        4.07        1.92      3.27 o
  -2  10  14       16.60       23.49      6.15 o
  -1  10  14        0.18        3.88      4.01 o
   0  10  14        0.16        1.94      4.56 o
   1  10  14        0.14        2.63      4.63 o
   2  10  14       16.55       21.30      6.29 o
   1   0  15      442.10      401.05     10.94 o
   2   0  15       65.54       59.17      2.96 o
   3   0  15      792.94      748.83     26.78 o
   5   0  15       22.91       16.11      4.70 o
   6   0  15      117.29      118.39     10.18 o
   7   0  15       21.20       16.39      5.74 o
   8   0  15        1.40       -3.04      4.42 o
  -8   1  15        6.35        9.06      5.32 o
  -7   1  15       52.01       63.03      8.37 o
  -6   1  15       81.36       80.10      8.79 o
  -5   1  15       50.08       43.94      6.37 o
  -4   1  15      165.38      170.00     11.03 o
  -3   1  15      281.09      275.18     13.70 o
  -2   1  15       45.46       43.04      3.43 o
  -1   1  15      549.62      558.12     13.69 o
   0   1  15       49.38       50.47      4.91 o
   1   1  15      545.59      535.30     11.02 o
   2   1  15       44.27       45.56      2.59 o
   3   1  15      275.45      267.29     13.28 o
   4   1  15      167.26      152.25     10.47 o
   5   1  15       49.12       37.16      6.02 o
   6   1  15       79.33       97.96      9.42 o
   7   1  15       53.99       52.03      7.75 o
   8   1  15        5.89        5.67      5.12 o
  -8   2  15        1.81        5.05      5.05 o
  -7   2  15        4.46        8.43      4.91 o
  -6   2  15       19.14       22.89      5.88 o
  -5   2  15       12.26       15.00      4.70 o
  -4   2  15        1.76        2.83      3.66 o
  -3   2  15      201.97      182.10     10.97 o
  -2   2  15       12.44       13.90      2.18 o
  -1   2  15      115.65       99.38      5.68 o
   0   2  15        2.46        2.21      1.83 o
   1   2  15      119.30      115.09      4.68 o
   2   2  15       11.54       10.82      3.87 o
   3   2  15      199.76      180.28     10.55 o
   4   2  15        2.41        3.32      3.53 o
   5   2  15       11.55       14.94      4.49 o
   6   2  15       18.98       19.71      5.32 o
   7   2  15        4.93        5.88      4.84 o
   8   2  15        1.57        4.98      5.25 o
  -7   3  15       47.72       51.06      8.16 o
  -6   3  15       39.84       44.69      7.33 o
  -5   3  15        3.77        2.70      3.87 o
  -4   3  15        4.01        5.67      3.94 o
  -3   3  15      130.82      151.73     10.40 o
  -2   3  15       38.13       32.99      3.18 o
  -1   3  15      111.12       98.52      5.20 o
   0   3  15      452.30      443.31      9.96 o
   1   3  15      117.25      104.65      4.32 o
   2   3  15       38.26       34.30      3.76 o
   3   3  15      131.32      133.88      8.04 o
   4   3  15        5.04        3.01      2.47 o
   5   3  15        4.19        3.85      2.63 o
   6   3  15       39.95       40.95      7.26 o
   7   3  15       47.68       59.91      8.23 o
  -7   4  15       53.17       57.08      8.23 o
  -6   4  15       11.70        2.97      4.70 o
  -5   4  15        9.79        1.59      4.49 o
  -4   4  15       55.07       71.21      7.82 o
  -3   4  15       39.72       31.13      5.60 o
  -2   4  15      116.02      121.46      6.39 o
  -1   4  15       33.45       33.66      2.38 o
   0   4  15       23.43       27.20      2.45 o
   1   4  15       34.06       31.30      2.71 o
   2   4  15      117.78      127.32      5.03 o
   3   4  15       38.16       33.46      3.98 o
   4   4  15       54.18       72.76      9.52 o
   5   4  15        9.65        8.65      3.13 o
   6   4  15       10.97       21.60      4.01 o
   7   4  15       52.82       51.34      5.57 o
  -7   5  15       16.99       14.38      6.29 o
  -6   5  15       45.91       37.08      7.19 o
  -5   5  15       14.29        9.13      4.77 o
  -4   5  15       48.39       48.85      6.99 o
  -3   5  15       78.92       81.01      5.49 o
  -2   5  15       83.30       77.48      5.50 o
  -1   5  15       14.66       16.08      1.92 o
   0   5  15      144.01      151.03      5.19 o
   1   5  15       13.75       15.45      2.35 o
   2   5  15       88.17       90.96      4.47 o
   3   5  15       79.78       71.68      6.99 o
   4   5  15       46.54       54.12      4.88 o
   5   5  15       14.55        9.36      3.23 o
   6   5  15       46.13       42.27      4.96 o
   7   5  15       16.52       18.60      4.25 o
  -6   6  15       20.26       19.50      6.36 o
  -5   6  15       10.88        2.07      4.63 o
  -4   6  15       49.95       57.14      4.98 o
  -3   6  15        0.86        0.95      2.51 o
  -2   6  15       47.27       36.00      4.26 o
  -1   6  15       30.45       31.81      4.08 o
   0   6  15      116.53      136.89      5.13 o
   1   6  15       30.26       37.15      6.93 o
   2   6  15       45.18       35.38      3.92 o
   3   6  15        0.76       -1.11      2.36 o
   4   6  15       51.57       67.35      5.48 o
   5   6  15       10.72       17.58      3.85 o
   6   6  15       20.82       28.35      4.79 o
  -5   7  15       20.88       21.85      6.57 o
  -4   7  15       18.12       19.97      3.89 o
  -3   7  15       23.89       26.45      5.19 o
  -2   7  15       56.11       62.43      5.27 o
  -1   7  15       41.87       41.81      4.69 o
   0   7  15       76.93       80.12      6.51 o
   1   7  15       42.50       38.65      3.30 o
   2   7  15       54.22       58.48      7.58 o
   3   7  15       24.98       32.81      4.11 o
   4   7  15       18.66       26.76      4.19 o
   5   7  15       20.51       20.03      4.07 o
  -4   8  15        5.58        6.09      3.46 o
  -3   8  15       33.13       33.86      4.62 o
  -2   8  15       28.39       29.38      4.43 o
  -1   8  15        0.09       -0.10      2.71 o
   0   8  15       44.60       47.11      5.06 o
   1   8  15        0.05        0.92      4.80 o
   2   8  15       29.89       31.91      5.98 o
   3   8  15       33.81       37.37      4.70 o
   4   8  15        6.33        8.38      3.61 o
  -3   9  15       33.38       37.14      4.85 o
  -2   9  15        5.77        7.47      3.51 o
  -1   9  15       12.73       13.17      3.81 o
   0   9  15        3.35        8.83      4.56 o
   1   9  15       12.04       16.66      5.67 o
   2   9  15        6.07        5.95      4.84 o
   3   9  15       33.93       33.20      7.40 o
   0   0  16      178.57      181.06      9.65 o
   1   0  16      107.08      121.81      5.50 o
   2   0  16        8.01        6.77      1.96 o
   3   0  16      236.87      232.77     12.50 o
   4   0  16       29.49       27.53      5.60 o
   5   0  16       60.32       68.65      7.75 o
   6   0  16       31.88       45.24      7.19 o
   7   0  16       16.14       12.45      5.60 o
  -7   1  16        3.57        0.14      4.49 o
  -6   1  16       46.35       23.66      6.16 o
  -5   1  16       71.57       69.36      7.89 o
  -4   1  16      115.47      108.92      9.28 o
  -3   1  16        5.17        7.67      3.87 o
  -2   1  16       80.09       78.83      4.27 o
  -1   1  16       40.32       45.59      4.70 o
   0   1  16       43.93       41.19      3.39 o
   1   1  16       42.27       42.96      2.73 o
   2   1  16       80.30       83.06      4.62 o
   3   1  16        6.32        9.61      3.94 o
   4   1  16      119.41      122.57      9.49 o
   5   1  16       70.86       86.59      8.44 o
   6   1  16       46.27       52.79      7.47 o
   7   1  16        3.84        1.31      4.84 o
  -7   2  16       35.05       22.13      6.50 o
  -6   2  16       31.46       28.64      6.43 o
  -5   2  16       60.06       58.76      7.89 o
  -4   2  16       69.32       73.03      7.75 o
  -3   2  16       53.31       58.96      6.78 o
  -2   2  16        7.83        9.32      1.88 o
  -1   2  16       47.85       50.30      3.44 o
   0   2  16       15.95       19.43      3.98 o
   1   2  16       44.26       41.86      5.22 o
   2   2  16        6.41        5.77      2.17 o
   3   2  16       54.98       47.96      5.95 o
   4   2  16       68.25       60.57      6.85 o
   5   2  16       60.06       59.65      7.27 o
   6   2  16       29.08       28.22      6.50 o
   7   2  16       37.09       30.16      7.06 o
  -7   3  16        5.76        6.22      5.32 o
  -6   3  16       42.06       33.76      6.78 o
  -5   3  16       64.43       80.08      8.51 o
  -4   3  16       22.15       21.02      5.19 o
  -3   3  16      192.58      188.05     11.59 o
  -2   3  16       32.74       32.28      2.36 o
  -1   3  16       48.61       55.23      3.51 o
   0   3  16       57.37       59.27      3.82 o
   1   3  16       45.83       45.49      3.18 o
   2   3  16       33.65       37.21      3.05 o
   3   3  16      190.24      178.77      7.93 o
   4   3  16       24.72       24.26      3.83 o
   5   3  16       65.00       58.83      7.61 o
   6   3  16       42.19       32.65      6.78 o
   7   3  16        5.76        5.12      4.91 o
  -7   4  16       14.16       18.19      6.29 o
  -6   4  16       25.99       30.43      7.12 o
  -5   4  16        7.82        3.46      4.70 o
  -4   4  16       94.11       93.97      8.86 o
  -3   4  16      370.07      340.71     17.20 o
  -2   4  16        7.75        4.77      3.80 o
  -1   4  16       54.55       59.32      3.20 o
   0   4  16       61.63       54.07      3.27 o
   1   4  16       55.00       56.19      5.25 o
   2   4  16        8.37        7.85      2.09 o
   3   4  16      376.97      374.38     13.61 o
   4   4  16       89.06       78.79      5.77 o
   5   4  16        8.24       10.03      3.27 o
   6   4  16       25.44       23.37     10.75 o
   7   4  16       15.10       18.67      6.29 o
  -6   5  16       32.57       19.23      6.43 o
  -5   5  16       27.40       20.26      5.95 o
  -4   5  16        1.85        2.07      4.42 o
  -3   5  16       62.54       64.43      5.15 o
  -2   5  16        2.81        3.54      2.90 o
  -1   5  16      163.80      158.91      7.65 o
   0   5  16      135.32      137.54      5.15 o
   1   5  16      168.91      162.30      8.53 o
   2   5  16        2.55        4.54      2.03 o
   3   5  16       60.93       72.48     12.46 o
   4   5  16        1.93        6.59      4.91 o
   5   5  16       26.79       28.10      4.30 o
   6   5  16       31.68       23.94      7.16 o
  -5   6  16        6.87        9.96      5.81 o
  -4   6  16        5.77        7.65      3.30 o
  -3   6  16        2.09        1.07      2.68 o
  -2   6  16        4.06        0.88      2.71 o
  -1   6  16      112.74      100.15      6.56 o
   0   6  16       15.04       25.25      5.08 o
   1   6  16      111.27      119.60      5.18 o
   2   6  16        4.50        3.17      2.53 o
   3   6  16        2.86        4.73      2.73 o
   4   6  16        6.40        3.32      2.86 o
   5   6  16        6.81        9.28      3.50 o
   6   6  16       17.74       17.29      6.02 o
  -5   7  16       19.25       21.51      6.64 o
  -4   7  16       32.91       39.22      4.90 o
  -3   7  16       14.68       21.84      4.84 o
  -2   7  16       14.39       16.28      4.77 o
  -1   7  16       44.08       47.25      4.91 o
   0   7  16       11.53        6.74      3.13 o
   1   7  16       42.02       44.67      4.94 o
   2   7  16       14.27       15.90      3.32 o
   3   7  16       14.57       17.56      3.70 o
   4   7  16       33.19       49.02      5.29 o
   5   7  16       19.55       21.03      4.35 o
  -4   8  16       12.76       17.69      4.84 o
  -3   8  16        1.47        0.80      3.25 o
  -2   8  16       17.58       17.02      3.95 o
  -1   8  16        9.51       11.65      3.58 o
   0   8  16        7.59        7.82      3.29 o
   1   8  16        9.51       11.58      3.62 o
   2   8  16       17.36       26.07      6.29 o
   3   8  16        1.67        0.50      2.98 o
   4   8  16       12.38       18.44      4.23 o
  -2   9  16       25.25       25.15      4.60 o
  -1   9  16        9.02        9.33      3.67 o
   0   9  16        8.13       11.77      3.91 o
   1   9  16        9.23        4.91      4.77 o
   2   9  16       24.64       24.20      6.57 o
   1   0  17        0.08       -0.41      1.78 o
   2   0  17       11.03       13.13      2.42 o
   3   0  17      250.49      271.76     14.31 o
   4   0  17        0.63       -2.07      3.32 o
   5   0  17       29.55       28.63      6.16 o
   6   0  17        6.39        7.40      5.12 o
   7   0  17        2.90       -0.14      4.42 o
  -7   1  17       16.11       15.14      6.15 o
  -6   1  17       20.90       23.58      6.22 o
  -5   1  17       10.70       12.31      5.05 o
  -4   1  17      107.97      104.53      9.42 o
  -3   1  17      149.17      149.82     10.19 o
  -2   1  17       35.28       40.57      8.47 o
  -1   1  17       58.31       56.57      3.86 o
   0   1  17      104.87      112.92      5.39 o
   1   1  17       59.04       51.94      3.91 o
   2   1  17       38.43       43.34      4.60 o
   3   1  17      147.85      143.09      9.78 o
   4   1  17      110.95      117.90      9.63 o
   5   1  17       11.25       18.12      5.25 o
   6   1  17       21.34       20.95      6.09 o
   7   1  17       14.32       19.15      6.22 o
  -7   2  17        7.19       -1.80      4.77 o
  -6   2  17       66.54       55.71      8.37 o
  -5   2  17       12.54        9.27      4.91 o
  -4   2  17       32.54       30.85      6.02 o
  -3   2  17      118.88      123.54     10.05 o
  -2   2  17      109.97      102.89      4.73 o
  -1   2  17      109.47      114.36      5.27 o
   0   2  17      109.29      112.95      5.45 o
   1   2  17      104.56      105.42      5.51 o
   2   2  17      111.57      102.53      5.45 o
   3   2  17      121.16      140.38      9.84 o
   4   2  17       33.29       28.78      5.74 o
   5   2  17       12.20       12.38      4.70 o
   6   2  17       64.89       76.54      9.07 o
   7   2  17        6.73       15.49      5.95 o
  -6   3  17       23.91       30.91      6.78 o
  -5   3  17       42.77       38.74      7.13 o
  -4   3  17       49.91       65.87      7.82 o
  -3   3  17       29.17       39.08      6.16 o
  -2   3  17       43.59       40.82      6.09 o
  -1   3  17      107.77      115.29      5.25 o
   0   3  17      150.20      139.66     11.72 o
   1   3  17      109.73      118.85      5.80 o
   2   3  17       45.25       39.38      6.64 o
   3   3  17       27.07       29.60      5.39 o
   4   3  17       49.42       55.70      6.92 o
   5   3  17       43.13       42.55      6.64 o
   6   3  17       24.85       18.40      6.02 o
  -6   4  17       16.93       13.21      5.88 o
  -5   4  17       12.99        6.85      5.12 o
  -4   4  17      107.77      127.58     10.60 o
  -3   4  17       26.37       33.20      6.22 o
  -2   4  17       69.17       63.82      7.34 o
  -1   4  17       22.73       27.73      5.53 o
   0   4  17       40.72       46.16      4.98 o
   1   4  17       21.78       26.45      2.81 o
   2   4  17       68.28       71.92      4.17 o
   3   4  17       27.40       25.86      3.85 o
   4   4  17      111.89      125.83      7.22 o
   5   4  17       12.95       18.84      3.93 o
   6   4  17       16.98       22.30      4.42 o
  -5   5  17       22.12        3.80      5.26 o
  -4   5  17        4.25        8.71      5.12 o
  -3   5  17       44.27       53.62      7.61 o
  -2   5  17       62.93       60.34      5.32 o
  -1   5  17       53.08       46.01      4.70 o
   0   5  17       15.70       20.47      3.67 o
   1   5  17       52.83       54.33      5.27 o
   2   5  17       63.07       72.81      4.29 o
   3   5  17       42.82       35.77      4.35 o
   4   5  17        4.44        3.08      4.91 o
   5   5  17       22.48       27.96      4.52 o
   6   5  17       11.33       12.24      5.46 o
  -5   6  17       14.64       20.81      6.85 o
  -4   6  17       33.22       34.86      6.92 o
  -3   6  17       56.82       63.08      5.64 o
  -2   6  17       31.15       34.92      4.57 o
  -1   6  17       17.49       14.07      3.48 o
   0   6  17       47.17       60.63      5.50 o
   1   6  17       17.78       19.56      3.75 o
   2   6  17       32.26       35.70      4.20 o
   3   6  17       57.04       58.60      5.37 o
   4   6  17       34.61       35.69      5.60 o
   5   6  17       13.42       10.78      3.79 o
  -4   7  17       10.42        9.60      3.77 o
  -3   7  17        9.88       10.15      3.69 o
  -2   7  17       44.87       46.19      5.20 o
  -1   7  17        6.20        3.18      3.20 o
   0   7  17       79.41       89.27      6.55 o
   1   7  17        6.47        7.24      3.25 o
   2   7  17       44.54       41.72      7.75 o
   3   7  17        9.46        7.15      3.32 o
   4   7  17       10.14       15.49      4.14 o
  -3   8  17       34.69       28.64      6.50 o
  -2   8  17       14.39       14.80      8.57 o
  -1   8  17       28.14       36.96      4.94 o
   0   8  17        0.00        1.41      4.60 o
   1   8  17       26.94       36.83      4.88 o
   2   8  17       14.14       10.30      5.53 o
   3   8  17       33.66       37.42      7.75 o
   0   0  18       13.37       17.91      4.01 o
   1   0  18      127.81      132.70      6.09 o
   2   0  18       14.61       14.40      2.94 o
   3   0  18       15.57       21.99      4.98 o
   4   0  18      126.02      141.34     10.95 o
   5   0  18       63.59       64.78      8.10 o
   6   0  18        4.09        5.74      4.84 o
  -6   1  18       30.31       33.34      7.12 o
  -5   1  18       10.87        2.35      4.43 o
  -4   1  18       58.03       51.14      7.20 o
  -3   1  18       31.39       27.05      5.53 o
  -2   1  18       84.56       90.92      4.81 o
  -1   1  18       59.14       58.00      4.36 o
   0   1  18      576.49      579.28     15.17 o
   1   1  18       61.53       73.04     10.42 o
   2   1  18       85.89       95.29      5.16 o
   3   1  18       30.85       30.43      5.53 o
   4   1  18       56.47       58.89      7.40 o
   5   1  18        9.90        5.53      4.91 o
   6   1  18       30.02       40.32      7.26 o
  -6   2  18        5.96        4.63      4.91 o
  -5   2  18       37.81       37.70      7.12 o
  -4   2  18       32.35       35.00      6.71 o
  -3   2  18       21.05       24.20      5.60 o
  -2   2  18       58.91       58.96      6.92 o
  -1   2  18      153.80      150.86      6.28 o
   0   2  18       70.58       74.75      4.70 o
   1   2  18      157.14      152.28      6.59 o
   2   2  18       59.82       61.21      4.98 o
   3   2  18       21.97       22.75      4.91 o
   4   2  18       33.28       38.25      6.16 o
   5   2  18       38.63       41.02      6.99 o
   6   2  18        6.39       15.00      6.08 o
  -6   3  18       39.27       45.72      8.02 o
  -5   3  18       36.24       35.14      7.40 o
  -4   3  18       23.98       21.99      6.09 o
  -3   3  18       57.77       57.71      7.47 o
  -2   3  18        9.83       16.52      5.25 o
  -1   3  18      104.87      102.33      8.21 o
   0   3  18        0.26        1.75      2.21 o
   1   3  18      103.82      105.31     10.91 o
   2   3  18       10.18        8.44      2.69 o
   3   3  18       55.56       72.59      7.40 o
   4   3  18       24.83       21.37      5.05 o
   5   3  18       36.19       38.39      6.99 o
   6   3  18       39.23       44.55      7.61 o
  -5   4  18        2.81        2.00      5.25 o
  -4   4  18       63.61       66.78      8.72 o
  -3   4  18        8.38       12.45      5.19 o
  -2   4  18       28.09       28.50      5.95 o
  -1   4  18        9.00        6.57      4.36 o
   0   4  18        3.45       -2.23      2.63 o
   1   4  18        8.42        6.15      2.39 o
   2   4  18       25.40       26.02      2.99 o
   3   4  18        7.80       13.26      3.27 o
   4   4  18       62.46       61.87      5.58 o
   5   4  18        2.90        5.95      4.84 o
  -5   5  18       12.03        4.77      5.74 o
  -4   5  18       12.21       10.37      5.67 o
  -3   5  18      124.24      141.19     11.36 o
  -2   5  18       29.97       33.55      6.71 o
  -1   5  18       40.55       42.74      6.68 o
   0   5  18        3.61        2.73      3.03 o
   1   5  18       40.60       41.68      4.26 o
   2   5  18       28.59       34.21      5.01 o
   3   5  18      123.24      141.95      7.69 o
   4   5  18       12.38       11.30      3.49 o
   5   5  18       11.77       13.24      4.25 o
  -4   6  18       69.03       75.09      9.34 o
  -3   6  18        1.87        7.33      5.18 o
  -2   6  18       29.74       30.60      4.47 o
  -1   6  18       72.71       73.93      6.00 o
   0   6  18        1.77       -1.31      2.90 o
   1   6  18       72.05       71.55      6.04 o
   2   6  18       30.23       21.75      5.74 o
   3   6  18        2.15        6.92      3.20 o
   4   6  18       68.71       81.05     19.90 o
  -3   7  18       26.75       33.94      9.82 o
  -2   7  18       29.19       33.79      4.79 o
  -1   7  18        3.07        4.00      3.25 o
   0   7  18      132.06      147.84      8.30 o
   1   7  18        3.02        6.25      3.42 o
   2   7  18       30.33       32.92      7.33 o
   3   7  18       27.33       36.17      7.19 o
  -1   8  18       17.66       17.02      7.47 o
   0   8  18       26.22       30.92     11.96 o
   1   8  18       18.33       20.54      6.64 o
   1   0  19       65.35       72.45      5.12 o
   2   0  19      101.67      104.10      5.51 o
   3   0  19       52.39       53.69      7.13 o
   4   0  19       46.10       54.24      7.40 o
   5   0  19       35.39       43.99      7.33 o
   6   0  19       13.90       23.85      6.98 o
  -6   1  19        5.17        0.62      5.60 o
  -5   1  19        7.17        5.95      5.39 o
  -4   1  19      149.37      129.88     10.88 o
  -3   1  19        8.41        8.23      4.42 o
  -2   1  19       54.08       58.59      4.13 o
  -1   1  19       15.46       14.07      2.79 o
   0   1  19       13.82       11.83      2.72 o
   1   1  19       14.53       16.26      2.92 o
   2   1  19       55.08       51.88      4.28 o
   3   1  19        8.67        6.71      4.29 o
   4   1  19      149.69      194.83     12.61 o
   5   1  19        7.46        7.74      4.84 o
   6   1  19        5.59        6.43      5.95 o
  -5   2  19       19.15       24.96      6.36 o
  -4   2  19       22.19       19.78      5.95 o
  -3   2  19      125.31      127.20     10.67 o
  -2   2  19       50.14       48.30      6.71 o
  -1   2  19       28.85       26.20      3.16 o
   0   2  19      297.13      307.83     10.08 o
   1   2  19       29.64       19.43      3.27 o
   2   2  19       50.55       46.44      4.13 o
   3   2  19      127.19      151.80     10.74 o
   4   2  19       21.53       26.07      5.88 o
   5   2  19       19.42       25.52      6.57 o
  -5   3  19       24.57       16.39      6.09 o
  -4   3  19       82.98       80.44      9.41 o
  -3   3  19        5.27        2.07      4.36 o
  -2   3  19       14.47       17.22      5.26 o
  -1   3  19      249.35      252.14     14.17 o
   0   3  19        6.03       11.95      2.87 o
   1   3  19      246.92      249.13     11.49 o
   2   3  19       14.31       23.44      3.40 o
   3   3  19        4.88        2.70      4.01 o
   4   3  19       84.18       90.00      8.93 o
   5   3  19       23.76       44.67      7.19 o
  -5   4  19       18.98       18.95      6.43 o
  -4   4  19       11.27       11.13      5.53 o
  -3   4  19       60.37       72.11      8.79 o
  -2   4  19       66.60       78.00      8.58 o
  -1   4  19      135.57      138.52     10.60 o
   0   4  19      416.61      421.19     19.15 o
   1   4  19      134.45      131.34      6.55 o
   2   4  19       65.23       54.30      4.57 o
   3   4  19       59.27       51.00      6.85 o
   4   4  19       11.41       12.38      5.19 o
   5   4  19       18.07       27.45      6.29 o
  -4   5  19       38.66       45.52      7.75 o
  -3   5  19        3.96        5.60      5.05 o
  -2   5  19        0.44        3.66      4.84 o
  -1   5  19       65.14       67.89      8.44 o
   0   5  19        0.35       -1.58      2.56 o
   1   5  19       64.60       70.05      5.91 o
   2   5  19        0.32       -1.41      2.67 o
   3   5  19        4.22        4.08      3.12 o
   4   5  19       39.98       43.87      8.20 o
  -3   6  19        5.36        2.90      4.84 o
  -2   6  19        6.72        7.41      3.70 o
  -1   6  19       21.42       14.73      3.90 o
   0   6  19       27.89       34.57      4.74 o
   1   6  19       20.08       26.85      7.40 o
   2   6  19        6.47       -0.76      4.36 o
   3   6  19        4.61       -1.16      3.59 o
  -2   7  19       26.13       21.58      6.29 o
  -1   7  19        2.17        0.07      3.03 o
   0   7  19        0.96        3.15      3.32 o
   1   7  19        2.40        0.51      3.11 o
   2   7  19       27.01       27.66      7.05 o
   0   0  20        7.13        4.84      3.60 o
   1   0  20      157.61      174.03      9.29 o
   2   0  20       15.32       20.80      3.22 o
   3   0  20       39.59       51.26      7.33 o
   4   0  20        2.26        4.01      4.36 o
   5   0  20       21.49       18.88      6.57 o
  -5   1  20       46.71       54.45      8.65 o
  -4   1  20       31.42       35.83      6.78 o
  -3   1  20       31.43       27.32      5.88 o
  -2   1  20       60.27       60.21      7.54 o
  -1   1  20       69.30       68.77      4.70 o
   0   1  20      116.11      115.32     11.50 o
   1   1  20       66.34       64.55      4.72 o
   2   1  20       60.38       62.23      6.23 o
   3   1  20       32.29       30.36      5.95 o
   4   1  20       30.44       33.61      6.71 o
   5   1  20       47.14       70.91      8.79 o
  -5   2  20       44.55       40.82      8.16 o
  -4   2  20       33.05       40.12      7.54 o
  -3   2  20       28.05       21.44      5.67 o
  -2   2  20       54.93       56.53      7.61 o
  -1   2  20       20.35       21.51      5.26 o
   0   2  20       18.71       16.88      3.56 o
   1   2  20       20.27       19.63      3.28 o
   2   2  20       55.31       51.23      4.45 o
   3   2  20       28.25       34.58      5.95 o
   4   2  20       32.96       42.75      7.06 o
   5   2  20       44.57       46.07      7.96 o
  -4   3  20       44.19       41.99      7.96 o
  -3   3  20       48.06       41.65      7.06 o
  -2   3  20       78.08       75.66      8.45 o
  -1   3  20       74.35       71.85      8.10 o
   0   3  20       22.92       32.16      5.88 o
   1   3  20       75.75       80.07      7.96 o
   2   3  20       76.63       94.20      5.80 o
   3   3  20       47.52       41.37      6.71 o
   4   3  20       44.63       59.22      7.82 o
  -4   4  20       39.88       36.11      7.33 o
  -3   4  20       28.31       15.22      5.74 o
  -2   4  20       62.20       47.33      7.40 o
  -1   4  20        3.02        2.83      4.22 o
   0   4  20        5.87        8.23      4.63 o
   1   4  20        3.04       -0.21      3.73 o
   2   4  20       61.95       60.71     11.38 o
   3   4  20       28.63       23.86      5.74 o
   4   4  20       39.87       44.76      7.33 o
  -3   5  20       29.91       43.23      7.61 o
  -2   5  20       51.04       47.74      8.16 o
  -1   5  20       26.48       35.69      6.99 o
   0   5  20        6.20        6.43      4.49 o
   1   5  20       27.07       39.01      6.36 o
   2   5  20       52.77       47.26      8.23 o
   3   5  20       30.34       37.05      4.82 o
  -1   6  20        3.47        0.92      3.33 o
   0   6  20       14.00       16.47      8.12 o
   1   6  20        3.45        0.42      2.96 o
   2   6  20       17.60       16.94      6.22 o
   1   0  21       15.19        9.61      7.43 o
   2   0  21      135.31      148.35     11.09 o
   3   0  21       23.59       34.58      6.43 o
   4   0  21       15.03       15.56      5.95 o
  -4   1  21       60.29       71.41      8.93 o
  -3   1  21       11.52       11.41      5.25 o
  -2   1  21        6.96        8.71      4.70 o
  -1   1  21        7.59        2.42      3.80 o
   0   1  21        0.74        3.19      3.42 o
   1   1  21        8.04       10.43      2.98 o
   2   1  21        7.27       12.48      3.04 o
   3   1  21       11.08        9.96      5.05 o
   4   1  21       61.65       68.51      8.44 o
  -4   2  21       26.95       21.02      6.50 o
  -3   2  21        6.73        7.54      5.19 o
  -2   2  21       66.61       77.23      8.58 o
  -1   2  21       10.28       13.97      4.98 o
   0   2  21        9.30        8.64      4.08 o
   1   2  21        8.74        9.34      4.18 o
   2   2  21       65.92       71.78      5.28 o
   3   2  21        6.37        5.81      4.63 o
   4   2  21       26.36       30.01      6.64 o
  -3   3  21       13.82       21.16      6.08 o
  -2   3  21       18.21       20.81      5.95 o
  -1   3  21       46.61       45.80      7.26 o
   0   3  21        4.14        7.54      4.29 o
   1   3  21       45.80       46.14      6.50 o
   2   3  21       18.60       19.90      4.67 o
   3   3  21       14.19       18.19      5.81 o
  -2   4  21       31.83       32.78      7.26 o
  -1   4  21        5.82        9.68      5.39 o
   0   4  21       91.73       80.03      8.59 o
   1   4  21        6.43        8.23      4.42 o
   2   4  21       33.04       41.71      6.36 o
  -1   5  21        6.58        1.52      4.84 o
   0   5  21        0.00        0.90      4.22 o
   1   5  21        6.56        8.43      4.70 o
   0   0  22        3.92        2.49      3.80 o
   1   0  22        0.68       -1.11      3.87 o
   2   0  22        3.54        3.32      4.49 o
   3   0  22       13.73       19.78      6.02 o
  -3   1  22       23.49       16.46      6.15 o
  -2   1  22       12.57       15.63      5.32 o
  -1   1  22       50.47       47.05      6.92 o
   0   1  22        7.80       15.63      4.91 o
   1   1  22       49.50       58.69      4.88 o
   2   1  22       11.75       13.69      5.19 o
   3   1  22       23.89       13.35      5.88 o
  -2   2  22       24.28       21.16      5.81 o
  -1   2  22        3.36        7.19      4.56 o
   0   2  22       18.23       13.00      4.77 o
   1   2  22        3.51        5.18      4.01 o
   2   2  22       22.67       28.09      3.97 o
  -1   3  22        3.67        6.71      4.98 o
   0   3  22        0.79        2.77      4.29 o
   1   3  22        3.36        4.84      4.01 o
 
